# Supplementary material for: Modeling ocean distributions and abundances of natural- and hatchery-origin Chinook salmon stocks with integrated genetic and tagging data
Source: PeerJ. 2023 Nov 28;11:e16487. doi: 10.7717/peerj.16487 (PMC10691356; doi:10.7717/peerj.16487)
Supplement: Supplemental Information 4 [file peerj-11-16487-s004.csv]

ID	river	ocean.region	run	stock_location_code	hatchery_location_code	tag_code	cwt.released	cwt.all.released	brood_year	release.year	first.release.month	last.release.month	release_stage	study_type	tag_reused	comments
Irongate		KLT	3	6FKKL	6FKKLUPR IRGH	060683	253724	254030	2016	2017	11	11	Y	P		Yearling Group. Forced through hatchery outflow pipe via crowd rack.
Irongate		KLT	3	6FKKL	6FKKLUPR IRGH	061429	2960	2975	2016	2017	4	6		E		Outmigrant trap efficiency test.
Irongate		KLT	3	6FKKL	6FKKLUPR IRGH	0601020404	51790	51790	2002	2003	5	5	G	P
Irongate		KLT	3	6FKKL	6FKKLUPR IRGH	0601020405	53536	53536	2002	2003	5	5	G	P
Irongate		KLT	3	6FKKL	6FKKLUPR IRGH	0601020407	52503	52503	2002	2003	6	6	G	P
Irongate		KLT	3	6FKKL	6FKKLUPR IRGH	0601020406	52284	52284	2002	2003	5	5	G	P
Irongate		KLT	3	6FKKL	6FKKLUPR IRGH	066360	18365	18365	2002	2003	11	11	Y	P
Irongate		KLT	3	6FKKL	6FKKLUPR IRGH	060684	217884	218433	2014	2015	5	5	G	P		forced through discharge pipe at end of RWY into river
Irongate		KLT	3	6FKKL	6FKKLUPR IRGH	068799	261332	261332	2010	2011	11	11	Y	P
Irongate		KLT	3	6FKKL	6FKKLUPR IRGH	060688	234803	235070	2014	2015	11	11	Y	P		yearling group. released at hatchery
Irongate		KLT	3	6FKKL	6FKKLUPR IRGH	060994	67430	67430	2016	2017	5	5	G	P		Forced release through hatchery outflow pipe via crowd rack
Irongate		KLT	3	6FKKL	6FKKLUPR IRGH	068045	26453	26453	2016	2017	5	5	G	P		Forced release through outflow pipe via crowd rack. Associated code=068784
Irongate		KLT	3	6FKKL	6FKKLUPR IRGH	066358	45601	45601	2002	2003	11	11	Y	P
Irongate		KLT	3	6FKKL	6FKKLUPR IRGH	068784	8694	8694	2016	2017	5	5	G	P		Forced release through outflow pipe via crowd rack. Associated Code=068045
Irongate		KLT	3	6FKKL	6FKKLUPR IRGH	066359	45745	45745	2002	2003	11	11	Y	P
Irongate		KLT	3	6FKKL	6FKKLUPR IRGH	0601020400	49315	49315	2001	2002	5	5	G	P
Irongate		KLT	3	6FKKL	6FKKLUPR IRGH	0601020401	47339	47339	2001	2002	5	5	G	P
Irongate		KLT	3	6FKKL	6FKKLUPR IRGH	0601020402	51113	51113	2001	2002	5	5	G	P
Irongate		KLT	3	6FKKL	6FKKLUPR IRGH	0601020403	50545	50545	2001	2002	5	5	G	P
Irongate		KLT	3	6FKKL	6FKKLUPR IRGH	0601020500	53847	53847	2003	2004	5	5	G	P
Irongate		KLT	3	6FKKL	6FKKLUPR IRGH	0601020408	53167	53167	2003	2004	5	5	G	P
Irongate		KLT	3	6FKKL	6FKKLUPR IRGH	0601020409	53843	53843	2003	2004	5	5	G	P
Irongate		KLT	3	6FKKL	6FKKLUPR IRGH	0601020501	49579	49579	2003	2004	5	5	G	P
Irongate		KLT	3	6FKKL	6FKKLUPR IRGH	0601020503	51452	51452	2003	2004	6	6	G	P
Irongate		KLT	3	6FKKL	6FKKLUPR IRGH	066353	47815	47815	2000	2001	11	11	Y	P		RELEASED W/ 066354.
Irongate		KLT	3	6FKKL	6FKKLUPR IRGH	066354	52887	52887	2000	2001	11	11	Y	P		RELEASED W/ 066353.
Irongate		KLT	3	6FKKL	6FKKLUPR IRGH	066351	43332	43332	1999	2000	11	11	Y	P
Irongate		KLT	3	6FKKL	6FKKLUPR IRGH	066352	47888	47888	1999	2000	11	11	Y	P
Irongate		KLT	3	6FKKL	6FKKLUPR IRGH	066355	50638	50638	2001	2002	11	11	Y	P
Irongate		KLT	3	6FKKL	6FKKLUPR IRGH	066356	41844	41844	2001	2002	11	11	Y	P
Irongate		KLT	3	6FKKL	6FKKLUPR IRGH	0601020305	49087	49087	2000	2001	5	5	G
Irongate		KLT	3	6FKKL	6FKKLUPR IRGH	0601020306	48954	48954	2000	2001	5	5	G			RELEASED W/ 06010203-07 AND -08
Irongate		KLT	3	6FKKL	6FKKLUPR IRGH	0601020307	44238	44238	2000	2001	5	5	G			RELEASED W/ 06010203-06 AND -08
Irongate		KLT	3	6FKKL	6FKKLUPR IRGH	0601020308	45138	45138	2000	2001	5	5	G			RELEASED W/ 06010203-06 AND -07
Irongate		KLT	3	6FKKL	6FKKLUPR IRGH	055551	5392	5392	2011	2012	5	5		E		Outmigrant trap efficiency test.
Irongate		KLT	3	6FKKL	6FKKLUPR IRGH	065915	35803	35803	1980	1981	5	5	G	E
Irongate		KLT	3	6FKKL	6FKKLUPR IRGH	060417	199369	199588	2013	2014	6	6	G	P
Irongate		KLT	3	6FKKL	6FKKLUPR IRGH	065924	97566	97566	1983	1984	6	6	G	E
Irongate		KLT	3	6FKKL	6FKKLUPR IRGH	065910	83023	83023	1982	1983	6	6	G	E
Irongate		KLT	3	6FKKL	6FKKLUPR IRGH	065926	23725	23725	1983	1984	11	12		E
Irongate		KLT	3	6FKKL	6FKKLUPR IRGH	065928	93710	93710	1984	1985	6	6	G	E
Irongate		KLT	3	6FKKL	6FKKLUPR IRGH	065935	24275	24275	1984	1985	11	11	Y	E
Irongate		KLT	3	6FKKL	6FKKLUPR IRGH	065911	13880	13880	1982	1983	11	11	Y	E		HALF OF RELEASE GROUP ESCAPED AT IRON GATE HATCHERY
Irongate		KLT	3	6FKKL	6FKKLUPR IRGH	065920	47040	47040	1982	1983	6	6	G	E
Irongate		KLT	3	6FKKL	6FKKLUPR IRGH	065907	159092	159092	1981	1982	6	6	G	P
Irongate		KLT	3	6FKKL	6FKKLUPR IRGH	0601020213	56339	56339	1997	1998	6	6	G	P		RELEASED WITH 06010202-12, -14, & -15
Irongate		KLT	3	6FKKL	6FKKLUPR IRGH	0601020110	103275	103275	1993	1994	6	6	G	P
Irongate		KLT	3	6FKKL	6FKKLUPR IRGH	065906	87450	87450	1980	1981	10	10	Y	P
Irongate		KLT	3	6FKKL	6FKKLUPR IRGH	066326	1891	1891	1990	1991	5	5	G	P		ACCIDENTALLY RELEASED W/ 0601020105 AND 0601020106
Irongate		KLT	3	6FKKL	6FKKLUPR IRGH	0601020309	51641	51641	1999	2000	6	6	G	P		RELEASED W/ 06010203-10, -11, & -12.
Irongate		KLT	3	6FKKL	6FKKLUPR IRGH	065918	25586	25586	1981	1982	11	11	Y	E
Irongate		KLT	3	6FKKL	6FKKLUPR IRGH	B61503	13111	13111	1988	1989	4	4	G	P		FUNDING-CDFG. CAN BE COMBINED WITH B61413,B61504,B61507,AND B61510.
Irongate		KLT	3	6FKKL	6FKKLUPR IRGH	0601020106	95629	95629	1990	1991	5	5	G	P		RELEASED W/ 0601020105 AND 066326
Irongate		KLT	3	6FKKL	6FKKLUPR IRGH	065902*1	91000	91000	1979	1980	11	11	Y	P	Y
Irongate		KLT	3	6FKKL	6FKKLUPR IRGH	065908	70171	70171	1982	1983	11	12	Y	P
Irongate		KLT	3	6FKKL	6FKKLUPR IRGH	065909	158824	158824	1982	1983	6	6	G	P
Irongate		KLT	3	6FKKL	6FKKLUPR IRGH	066337	45861	45861	1991	1992	11	11	Y	P		RELEASED WITH O65702
Irongate		KLT	3	6FKKL	6FKKLUPR IRGH	B61510	10862	10862	1988	1989	4	4	G	P		FUNDING-CDFG. CAN BE COMBINED WITH B61413,B61503,B61504,AND B61507.
Irongate		KLT	3	6FKKL	6FKKLUPR IRGH	065905	185857	185857	1980	1981	6	6	G	P
Irongate		KLT	3	6FKKL	6FKKLUPR IRGH	0601020202	49886	49886	1995	1996	6	6	G	P
Irongate		KLT	3	6FKKL	6FKKLUPR IRGH	B61504	14552	14552	1988	1989	4	4	G	P		FUNDING-CDFG. CAN BE COMBINED WITH B61413,B61503,B61507,AND B61510.
Irongate		KLT	3	6FKKL	6FKKLUPR IRGH	065962	98283	98283	1988	1989	11	11	Y	P
Irongate		KLT	3	6FKKL	6FKKLUPR IRGH	0601020303	48919	48919	1998	1999	6	6	G	P		RELEASED W/ 06010203-01, -02, & -04
Irongate		KLT	3	6FKKL	6FKKLUPR IRGH	0601020104	190499	190499	1989	1990	5	5	G	P
Irongate		KLT	3	6FKKL	6FKKLUPR IRGH	065923	191352	191352	1983	1984	6	6	G	E
Irongate		KLT	3	6FKKL	6FKKLUPR IRGH	B61507	15654	15654	1988	1989	4	4	G	P		FUNDING-CDFG. CAN BE COMBINED WITH B61413,B61503,B61504,AND B61510.
Irongate		KLT	3	6FKKL	6FKKLUPR IRGH	065919	30781	30781	1981	1982	11	11	Y	E
Irongate		KLT	3	6FKKL	6FKKLUPR IRGH	0601020201	53431	53431	1994	1995	6	6	G	P
Irongate		KLT	3	6FKKL	6FKKLUPR IRGH	0601020107	86054	86054	1991	1992	6	6	G	P		RELEASED WITH 0601020103
Irongate		KLT	3	6FKKL	6FKKLUPR IRGH	065927	187500	187500	1984	1985	6	6	G	P
Irongate		KLT	3	6FKKL	6FKKLUPR IRGH	065901	190680	190680	1978	1979	11	11	Y	P
Irongate		KLT	3	6FKKL	6FKKLUPR IRGH	0601020208	49341	49341	1996	1997	6	6	G	P
Irongate		KLT	3	6FKKL	6FKKLUPR IRGH	0601020113	57019	57019	1994	1995	6	6	G	P
Irongate		KLT	3	6FKKL	6FKKLUPR IRGH	0601110309	30736	30736	1993	1994	6	6	G	P
Irongate		KLT	3	6FKKL	6FKKLUPR IRGH	0601020206	53477	53477	1995	1996	11	11	Y	P
Irongate		KLT	3	6FKKL	6FKKLUPR IRGH	065937	38400	38400	1987	1988	8	10	Y	P		FUNDING-CDFG.SAME TREATMENT AS 065936- CAN BE COMBINED.
Irongate		KLT	3	6FKKL	6FKKLUPR IRGH	065922	98500	98500	1984	1985	10	11	Y	P
Irongate		KLT	3	6FKKL	6FKKLUPR IRGH	066321	33972	33972	1994	1995	11	11	Y	P
Irongate		KLT	3	6FKKL	6FKKLUPR IRGH	0601020212	57375	57375	1997	1998	6	6	G	P		RELEASED WITH 06010202-13, -14, & -15
Irongate		KLT	3	6FKKL	6FKKLUPR IRGH	0601020204	28995	28995	1995	1996	6	6	G	P
Irongate		KLT	3	6FKKL	6FKKLUPR IRGH	065702	43115	43115	1991	1992	11	11	Y	P		RELEASED WITH 066337
Irongate		KLT	3	6FKKL	6FKKLUPR IRGH	0601020115	41357	41357	1994	1995	6	6	G	P
Irongate		KLT	3	6FKKL	6FKKLUPR IRGH	066329	24348	24348	1994	1995	11	11	Y	P
Irongate		KLT	3	6FKKL	6FKKLUPR IRGH	0601020310	52964	52964	1999	2000	6	6	G	P		RELEASED W/ 06010203-09, -11, & -12.
Irongate		KLT	3	6FKKL	6FKKLUPR IRGH	0601020207	39695	39695	1995	1996	11	11	Y	P
Irongate		KLT	3	6FKKL	6FKKLUPR IRGH	0601020211	49164	49164	1996	1997	6	6	G	P
Irongate		KLT	3	6FKKL	6FKKLUPR IRGH	0601020114	42837	42837	1994	1995	6	6	G	P
Irongate		KLT	3	6FKKL	6FKKLUPR IRGH	B61413	38222	38222	1988	1989	4	4	G	P		FUNDING-CDFG. CAN BE COMBINED WITH B61503,B61504,B61507,AND B61510.
Irongate		KLT	3	6FKKL	6FKKLUPR IRGH	063831	46405	46405	1996	1997	11	11	Y	P		RELEASED W/ 063830.
Irongate		KLT	3	6FKKL	6FKKLUPR IRGH	065011	36997	36997	1982	1983	11	12	Y	E
Irongate		KLT	3	6FKKL	6FKKLUPR IRGH	0601020301	51641	51641	1998	1999	6	6	G	P		RELEASED W/ 06010203-02, -03, & -04
Irongate		KLT	3	6FKKL	6FKKLUPR IRGH	065925	94738	94738	1983	1984	11	11		P
Irongate		KLT	3	6FKKL	6FKKLUPR IRGH	065933	23766	23766	1983	1984	11	11		E
Irongate		KLT	3	6FKKL	6FKKLUPR IRGH	0601020311	53203	53203	1999	2000	6	6	G	P		RELEASED W/ 06010203-09, -10, &-12.
Irongate		KLT	3	6FKKL	6FKKLUPR IRGH	0601020109	95109	95109	1992	1993	6	6	G	P		RELEASED WITH 0601020108
Irongate		KLT	3	6FKKL	6FKKLUPR IRGH	0601020105	91075	91075	1990	1991	5	5	G	P		RELEASED W/ 0601020106 AND 066329
Irongate		KLT	3	6FKKL	6FKKLUPR IRGH	065929	95296	95296	1985	1986	11	11	Y	B
Irongate		KLT	3	6FKKL	6FKKLUPR IRGH	0601110308	24011	24011	1993	1994	6	6	G	P
Irongate		KLT	3	6FKKL	6FKKLUPR IRGH	065931	22599	22599	1983	1984	11	11	Y	E
Irongate		KLT	3	6FKKL	6FKKLUPR IRGH	065936	57600	57600	1987	1988	10	10	Y	P		FUNDING-CDFG.SAME TREATMENT AS 065937- CAN BE COMBINED.
Irongate		KLT	3	6FKKL	6FKKLUPR IRGH	065903	189420	189420	1979	1980	6	6	G	P
Irongate		KLT	3	6FKKL	6FKKLUPR IRGH	0601020304	32670	32670	1998	1999	6	6	G	P		RELEASED W/ 06010203-01, -02, & -03
Irongate		KLT	3	6FKKL	6FKKLUPR IRGH	066332	23770	23770	1986	1987	11	11	Y	E		FEED STUDY
Irongate		KLT	3	6FKKL	6FKKLUPR IRGH	065942	97800	97800	1986	1987	11	11	Y	P
Irongate		KLT	3	6FKKL	6FKKLUPR IRGH	0601020209	49708	49708	1996	1997	6	6	G	P
Irongate		KLT	3	6FKKL	6FKKLUPR IRGH	063830	48991	48991	1996	1997	11	11	Y	P		RELEASED W/ 063831.
Irongate		KLT	3	6FKKL	6FKKLUPR IRGH	0601020108	90355	90355	1992	1993	6	6	G	P
Irongate		KLT	3	6FKKL	6FKKLUPR IRGH	0601110310	6517	6517	1993	1994	6	6	G	P
Irongate		KLT	3	6FKKL	6FKKLUPR IRGH	065932	24830	24830	1983	1984	11	11		E
Irongate		KLT	3	6FKKL	6FKKLUPR IRGH	0601020103	105146	105146	1991	1992	6	6	G	P		RELEASED WITH 0601020107
Irongate		KLT	3	6FKKL	6FKKLUPR IRGH	0601020205	53760	53760	1995	1996	6	6	G	P
Irongate		KLT	3	6FKKL	6FKKLUPR IRGH	065010	39127	39127	1982	1983	11	12	Y	E
Irongate		KLT	3	6FKKL	6FKKLUPR IRGH	066318	24443	24443	1985	1986	11	11	Y	B
Irongate		KLT	3	6FKKL	6FKKLUPR IRGH	0601020102	86629	86629	1988	1989	6	6	G	P		FUNDING-CDFG. CAN BE COMBINED WITH 0601020101.
Irongate		KLT	3	6FKKL	6FKKLUPR IRGH	066319	24007	24007	1993	1994	6	11	Y	P		RELEASED WITH CODES 066333 AND 066336 7608 FISH ACCIDENTALLY RELEASED IN JUNE
Irongate		KLT	3	6FKKL	6FKKLUPR IRGH	0601110307	24023	24023	1993	1994	6	6	G	P
Irongate		KLT	3	6FKKL	6FKKLUPR IRGH	0601020210	48435	48435	1996	1997	6	6	G	P
Irongate		KLT	3	6FKKL	6FKKLUPR IRGH	0601020302	54373	54373	1998	1999	6	6	G	P		RELEASED W/ 06010203-01, -03, & -04
Irongate		KLT	3	6FKKL	6FKKLUPR IRGH	0601020101	111299	111299	1988	1989	6	6	G	P		FUNDING-CDFG. CAN BE COMBINED WITH 0601020102.
Irongate		KLT	3	6FKKL	6FKKLUPR IRGH	0601020203	59158	59158	1995	1996	6	6	G	P
Irongate		KLT	3	6FKKL	6FKKLUPR IRGH	066336	34075	34075	1993	1994	6	11	Y			RELEASED WITH CODES 066319 AND 066333 10801 FISH ACCIDENTALLY RELEASED IN JUNE
Irongate		KLT	3	6FKKL	6FKKLUPR IRGH	065703	95880	95880	1990	1991	11	11	Y	P		10,000 FISH WERE LOST AT RELEASE. REASONUNKNOWN
Irongate		KLT	3	6FKKL	6FKKLUPR IRGH	B60201	157380	157380	1987	1988	5	5	G	P		FUNDING-CDFG.
Irongate		KLT	3	6FKKL	6FKKLUPR IRGH	065934	147356	147356	1985	1986	6	6	G	P		UNMARKED PRODUCTION RELEASED APRIL THRU JUNE 1986
Irongate		KLT	3	6FKKL	6FKKLUPR IRGH	0601020312	24323	24323	1999	2000	6	6	G	P		RELEASED W/ 06010203-09, -10, & -11.
Irongate		KLT	3	6FKKL	6FKKLUPR IRGH	066333	40017	40017	1993	1994	6	11	Y	P		RELEASED WITH CODES 066319 AND 066336 12682 FISH ACCIDENTALLY RELEASED IN JUNE
Irongate		KLT	3	6FKKL	6FKKLUPR IRGH	065902*2	74024	74024	1992	1993	11	11	Y	P	Y
Irongate		KLT	3	6FKKL	6FKKLUPR IRGH	0601020215	30047	30047	1997	1998	6	6	G	P		RELEASED WITH 06010202-12, -13, & -14
Irongate		KLT	3	6FKKL	6FKKLUPR IRGH	065701	28244	28244	1994	1995	11	11	Y	P
Irongate		KLT	3	6FKKL	6FKKLUPR IRGH	065904	65385	65385	1981	1982	11	11	Y	E
Irongate		KLT	3	6FKKL	6FKKLUPR IRGH	0601020214	49400	49400	1997	1998	6	6	G	P		RELEASED WITH 06010202-12, -13, & -15
Irongate		KLT	3	6FKKL	6FKKLUPR IRGH	060784	217385	217385	2015	2016	5	5	G	P		Fish released through hatchery release pipe. Not Trucked.
Irongate		KLT	3	6FKKL	6FKKLUPR IRGH	060786	218689	219450	2015	2016	6	6	G	P		Fish released through hatchery release pipe. Not trucked.
Irongate		KLT	3	6FKKL	6FKKLUPR IRGH	060785	219810	219810	2015	2016	5	5	G	P		Fish released through hatchery release pipe. Not Trucked.
Irongate		KLT	3	6FKKL	6FKKLUPR IRGH	060787	219589	219589	2015	2016	6	6	G	P		Fish released through hatchery release pipe. Not Trucked.
Irongate		KLT	3	6FKKL	6FKKLUPR IRGH	065912	33673	33673	1980	1981	5	5	G	E
Irongate		KLT	3	6FKKL	6FKKLUPR IRGH	060597	246857	247135	2013	2014	5	5	G	P
Irongate		KLT	3	6FKKL	6FKKLUPR IRGH	060601	216300	216543	2013	2014	5	5	G	P
Irongate		KLT	3	6FKKL	6FKKLUPR IRGH	060602	218446	218683	2013	2014	5	5	G	P
Irongate		KLT	3	6FKKL	6FKKLUPR IRGH	060603	218832	218832	2013	2014	6	6	G	P
Irongate		KLT	3	6FKKL	6FKKLUPR IRGH	060375	140397	140754	2012	2013	6	6	S	P
Irongate		KLT	3	6FKKL	6FKKLUPR IRGH	060385	13867	13902	2012	2013	6	6	S	P
Irongate		KLT	3	6FKKL	6FKKLUPR IRGH	060501	217828	218083	2012	2013	5	6	S	P
Irongate		KLT	3	6FKKL	6FKKLUPR IRGH	060507	243836	243836	2012	2013	11	11	Y	P
Irongate		KLT	3	6FKKL	6FKKLUPR IRGH	068796	214635	214635	2012	2013	5	5	S	P
Irongate		KLT	3	6FKKL	6FKKLUPR IRGH	068797	218606	218606	2012	2013	5	5	S	P
Irongate		KLT	3	6FKKL	6FKKLUPR IRGH	068798	220275	220275	2012	2013	5	5	S	P
Irongate		KLT	3	6FKKL	6FKKLUPR IRGH	060687	218751	218751	2014	2015	6	6	G	P		Forced through discharge pipe at end of RWY into river
Irongate		KLT	3	6FKKL	6FKKLUPR IRGH	060449	7853	7873	2014	2015	6	6	G	P		Associated Tag Code = 068657. Forced via discharge pipe @ end of RWY into river
Irongate		KLT	3	6FKKL	6FKKLUPR IRGH	068657	74081	74270	2014	2015	6	6	G	P		Associated Tag Code=060449. forced via discharge pipe @ end of RWY into river
Irongate		KLT	3	6FKKL	6FKKLUPR IRGH	060454	33259	33447	2015	2016	6	6	G	P		Fish released through hatchery release pipe. Not Trucked.
Irongate		KLT	3	6FKKL	6FKKLUPR IRGH	060685	222255	222255	2014	2015	5	5	G	P		Forced through discharge pipe at end off RWY into river
Irongate		KLT	3	6FKKL	6FKKLUPR IRGH	060604	247709	248242	2013	2014	11	11	Y	P		Disease,birds caused losses. Fish forced out tailrace and into river.
Irongate		KLT	3	6FKKL	6FKKLUPR IRGH	068206	6795	6846	2014	2015	4	5		E		Outmigrant trap efficiency tests.
Irongate		KLT	3	6FKKL	6FKKLUPR IRGH	060686	210536	210536	2014	2015	5	5	G	P		Forced through discharge pipe at end of RWY into river.
Irongate		KLT	3	6FKKL	6FKKLUPR IRGH	068205	7528	7683	2013	2014	3	6		E		Outmigrant trap efficiency tests.
Irongate		KLT	3	6FKKL	6FKKLUPR IRGH	065902	91000	91000	1979	1980	11	11	Y	P
Irongate		KLT	3	6FKKL	6FKKLUPR IRGH	0601020502	48592	48592	2003	2004	11	11	Y	P
Irongate		KLT	3	6FKKL	6FKKLUPR IRGH	0601020508	47871	47871	2004	2005	11	11	Y	P
Irongate		KLT	3	6FKKL	6FKKLUPR IRGH	0601020509	50881	50881	2004	2005	11	11	Y	P
Irongate		KLT	3	6FKKL	6FKKLUPR IRGH	0601020602	53012	53012	2005	2006	5	5	G	P
Irongate		KLT	3	6FKKL	6FKKLUPR IRGH	0601020603	51517	51517	2005	2006	5	5	G	P
Irongate		KLT	3	6FKKL	6FKKLUPR IRGH	0601020604	51142	51142	2005	2006	6	6	G	P
Irongate		KLT	3	6FKKL	6FKKLUPR IRGH	0601020605	50973	50973	2005	2006	6	6	G	P
Irongate		KLT	3	6FKKL	6FKKLUPR IRGH	0601020507	48714	48714	2004	2005	6	6	G	P
Irongate		KLT	3	6FKKL	6FKKLUPR IRGH	0601020504	51953	51953	2004	2005	5	5	G	P
Irongate		KLT	3	6FKKL	6FKKLUPR IRGH	0601020505	53163	53163	2004	2005	5	5	G	P
Irongate		KLT	3	6FKKL	6FKKLUPR IRGH	0601020506	52120	52120	2004	2005	5	5	G	P
Irongate		KLT	3	6FKKL	6FKKLUPR IRGH	0601020609	54788	55082	2006	2007	5	5	V	P
Irongate		KLT	3	6FKKL	6FKKLUPR IRGH	0601020700	53905	54652	2006	2007	5	5	V	P
Irongate		KLT	3	6FKKL	6FKKLUPR IRGH	0601020701	53354	53859	2006	2007	5	5	V	P
Irongate		KLT	3	6FKKL	6FKKLUPR IRGH	0601020606	46137	46137	2005	2006	11	11	Y	P
Irongate		KLT	3	6FKKL	6FKKLUPR IRGH	0601020607	39261	39261	2005	2006	11	11	Y	P
Irongate		KLT	3	6FKKL	6FKKLUPR IRGH	0601020608	41574	42240	2006	2007	5	5	V	P
Irongate		KLT	3	6FKKL	6FKKLUPR IRGH	0601020702	53691	54243	2006	2007	5	5	V	P
Irongate		KLT	3	6FKKL	6FKKLUPR IRGH	0601020703	52359	53093	2006	2007	5	5	V	P
Irongate		KLT	3	6FKKL	6FKKLUPR IRGH	060783	202722	202722	2015	2016	11	11	Y	P		Yearlings. Associated code=068703. Released through hatchery outflow pipe.
Irongate		KLT	3	6FKKL	6FKKLUPR IRGH	068703	38776	38776	2015	2016	11	11	Y	P		Yearlings. Associated code=060783. Released through hatchery outflow pipe.
Irongate		KLT	3	6FKKL	6FKKLUPR IRGH	0601020704	103295	103295	2006	2007	11	11	Y	P
Irongate		KLT	3	6FKKL	6FKKLUPR IRGH	0608020000	44311	45569	2007	2008	5	5	G	P
Irongate		KLT	3	6FKKL	6FKKLUPR IRGH	0608020001	48243	48989	2007	2008	6	6	G	P
Irongate		KLT	3	6FKKL	6FKKLUPR IRGH	0608020002	54614	55543	2007	2008	6	6	G	P
Irongate		KLT	3	6FKKL	6FKKLUPR IRGH	0608020003	54204	55369	2007	2008	6	6	G	P
Irongate		KLT	3	6FKKL	6FKKLUPR IRGH	0608020004	52743	54065	2007	2008	6	6	G	P
Irongate		KLT	3	6FKKL	6FKKLUPR IRGH	0608020005	53088	54131	2007	2008	6	6	G	P
Irongate		KLT	3	6FKKL	6FKKLUPR IRGH	0608020006	103850	105208	2007	2008	11	11	Y	P
Irongate		KLT	3	6FKKL	6FKKLUPR IRGH	068792	174558	174956	2010	2011	6	6	G	P
Irongate		KLT	3	6FKKL	6FKKLUPR IRGH	068793	175428	175428	2010	2011	6	6	G	P
Irongate		KLT	3	6FKKL	6FKKLUPR IRGH	068794	153296	153296	2010	2011	6	6	G	P
Irongate		KLT	3	6FKKL	6FKKLUPR IRGH	068795	153662	154230	2010	2011	6	6	G	P
Irongate		KLT	3	6FKKL	6FKKLUPR IRGH	060379	37473	37473	2011	2012	11	11	Y	P
Irongate		KLT	3	6FKKL	6FKKLUPR IRGH	060416	219680	219680	2011	2012	6	6	S	P
Irongate		KLT	3	6FKKL	6FKKLUPR IRGH	060418	212210	212210	2011	2012	6	6	S	P
Irongate		KLT	3	6FKKL	6FKKLUPR IRGH	060419	204727	204727	2011	2012	6	6	S	P
Irongate		KLT	3	6FKKL	6FKKLUPR IRGH	060420	259840	259840	2011	2012	6	6	S	P
Irongate		KLT	3	6FKKL	6FKKLUPR IRGH	060421	254735	254735	2011	2012	6	6	S	P
Irongate		KLT	3	6FKKL	6FKKLUPR IRGH	060422	249474	249474	2011	2012	11	11	Y	P
Irongate		KLT	3	6FKKL	6FKKLUPR IRGH	068719	9179	9179	2011	2012	6	6	S	P
Irongate		KLT	3	6FKKL	6FKKLUPR IRGH	055660	6111	6194	2012	2013	5	5		E		Outmigrant trap efficiency test.
Irongate		KLT	3	6FKKL	6FKKLUPR IRGH	060712	9339	9361	2015	2016	5	5		E		Outmigrant trap efficiency test.
Irongate		KLT	3	6FKKL	6FKKLUPR IRGH	068720	6940	7594	2010	2011	4	5		E		Outmigrant trap efficiency test.
Irongate		KLT	3	6FKKLUPR IRGH	6FKKLUPR IRGH	068716	213256	213256	2009	2010	11	11	Y	P
Irongate		KLT	3	6FKKLUPR IRGH	6FKKLUPR IRGH	068642	142414	143022	2008	2009	5	5	G	P
Irongate		KLT	3	6FKKLUPR IRGH	6FKKLUPR IRGH	068643	149361	150007	2008	2009	5	5	G	P
Irongate		KLT	3	6FKKLUPR IRGH	6FKKLUPR IRGH	068644	145691	146120	2008	2009	5	5	G	P
Irongate		KLT	3	6FKKLUPR IRGH	6FKKLUPR IRGH	068645	171206	171776	2008	2009	6	6	G	P
Irongate		KLT	3	6FKKLUPR IRGH	6FKKLUPR IRGH	068646	185418	185660	2008	2009	6	6	G	P
Irongate		KLT	3	6FKKLUPR IRGH	6FKKLUPR IRGH	068647	192050	193907	2008	2009	6	6	G	P
Irongate		KLT	3	6FKKLUPR IRGH	6FKKLUPR IRGH	068710	196142	196142	2009	2010	6	6	G	P
Irongate		KLT	3	6FKKLUPR IRGH	6FKKLUPR IRGH	068711	200086	200286	2009	2010	6	6	G	P
Irongate		KLT	3	6FKKLUPR IRGH	6FKKLUPR IRGH	068712	144664	145737	2009	2010	6	6	G	P
Irongate		KLT	3	6FKKLUPR IRGH	6FKKLUPR IRGH	068713	179744	179744	2009	2010	6	6	G	P
Irongate		KLT	3	6FKKLUPR IRGH	6FKKLUPR IRGH	068714	199742	199742	2009	2010	6	6	G	P
Irongate		KLT	3	6FKKLUPR IRGH	6FKKLUPR IRGH	068715	198676	199802	2009	2010	6	6	G	P
Irongate		KLT	3	6FKKLUPR IRGH	6FKKLUPR IRGH	068648	127792	128006	2008	2009	11	11	Y	P
Irongate		KLT	3	6FKKLUPR IRGH	6FKKLUPR IRGH	068661	39215	39297	2008	2009	11	11	Y	P
Irongate		KLT	3	6FKKLUPR IRGH	6FKKLUPR IRGH	068662	25331	25412	2008	2009	11	11	Y	P		released later due to treatment for coldwater disease
Mad		CAC	3	6FBMA	6FBMAMAD MRFH	064203	22985	22985	1980	1981	5	5	V	E		CAN BE COMBINED WITH 064202
Mad		CAC	3	6FBMA	6FBMAMAD MRFH	064202	22986	22986	1980	1981	5	5	V	E		CAN BE COMBINED WITH 064203
Mad		CAC	3	6FBMA	6FBMAMAD MRFH	050536	9071	9071	1979	1980	NA	6	G	I
Mad		CAC	3	6FBMA	6FBMAMAD MRFH	050537	9071	9071	1979	1980	NA	6	G	I
Mad		CAC	3	6FBMA	6FBMAMAD MRFH	050539	9109	9109	1979	1980	NA	6	G	I
Mad		CAC	3	6FBMA	6FBMAMAD MRFH	050538	9109	9109	1979	1980	NA	6	G	I
Mad		CAC	3		6FBMAMAD MRFH	065520	19142	19142	1982	1983	6	6	V	E
Mad		CAC	3		6FBMAMAD MRFH	065521	22202	22202	1982	1983	6	6	V	E
Mad_large		CAC	3	6FBEL	6FBMAMAD MRFH	065532	31101	31101	2001	2002	11	11	Y	P
Mad_large		CAC	3	6FBEL	6FBMAMAD MRFH	065530	10982	10982	2000	2001	11	11	Y	P
Mad_large		CAC	3	6FBEL	6FBMAMAD MRFH	065527	15867	15867	1997	1998	12	12	Y	B		BOTH POSITIVE & NEGATIVE BKD FISH.
Mad_large		CAC	3	6FBMAMAD	6FBMAMAD MRFH	062907	12222	12222	1989	1990	12	12	Y	E		COMBINED W/ 062906
Mad_large		CAC	3	6FBMAMAD	6FBMAMAD MRFH	062906	11634	11634	1989	1990	12	12	Y	E		COMBINED W/ 062907
Smith		NCASOR	3	6FASR	6FASRROW ROWH	060770	78634	79911	2015	2016	5	7	V	P
Smith		NCASOR	3	6FASR	6FASRROW ROWH	060706	67745	68307	2014	2015	6	7	V	P
Smith		NCASOR	3	6FASR	6FASRROW ROWH	060376	84337	85791	2011	2012	6	7		P		50% released at Hatchery, 50% at County boat ramp
Smith		NCASOR	3	6FASR	6FASRROW ROWH	060431	95301	95983	2012	2013	5	6	G	P
Smith		NCASOR	3	6FASRROW	6FASRROW ROWH	064206	20000	20000	1981	1982	11	11	Y	P
Smith		NCASOR	3	6FASRROW	6FASRROW ROWH	064207	20000	20000	1982	1983	11	11	Y	E
Smith		NCASOR	3	6FASRROW	6FASRROW ROWH	064205	7328	7328	1980	1981	10	10	Y	P
Smith		NCASOR	3	6FASRROW	6FASRROW ROWH	064201	38302	38302	1978	1979	11	11	Y	P
Smith		NCASOR	3	6FASRROW	6FASRROW ROWH	0601050108	8256	8256	1999	2000	6	6	G	B
Smith		NCASOR	3	6FASRROW	6FASRROW ROWH	0601050107	8256	8256	1999	2000	6	6	G	B
Smith		NCASOR	3	6FASRROW	6FASRROW ROWH	0601050106	8256	8256	1999	2000	6	6	G	B
Smith		NCASOR	3	6FASRROW	6FASRROW ROWH	0601050105	8256	8256	1999	2000	6	6	G	B
Smith		NCASOR	3	6FASRROW	6FASRROW ROWH	0601050110	8256	8256	1999	2000	6	6	G	B
Smith		NCASOR	3	6FASRROW	6FASRROW ROWH	0601050109	8256	8256	1999	2000	6	6	G	B
Smith		NCASOR	3	6FASRROW	6FASRROW ROWH	068616	57379	57379	2007	2008	5	5	G	P		Some tags reported cut as half tags. Digits missing.
Smith		NCASOR	3	6FASRROW	6FASRROW ROWH	068617	67519	69716	2007	2008	5	7	G	P
Smith		NCASOR	3	6FASRROW	6FASRROW ROWH	068618	42068	43370	2007	2008	9	9	Y	P
Smith		NCASOR	3	6FASRROW	6FASRROW ROWH	068625	11376	12031	2008	2009	5	5	G	P
Smith		NCASOR	3	6FASRROW	6FASRROW ROWH	068619	58318	61755	2008	2009	6	6	G	P
Smith		NCASOR	3	6FASRROW	6FASRROW ROWH	068620	43486	45566	2008	2009	9	9	Y	P
Smith		NCASOR	3	6FASRROW	6FASRROW ROWH	068655	105407	105407	2010	2011	6	7	G	P		released 55k at hatchery on 6/1, 55k at County Boat Ramp on 7/9.
Smith		NCASOR	3	6FASRROW	6FASRROW ROWH	068742	8169	8302	2013	2014	6	6	G	P
Chetco	Chetco	NCASOR	3	5F222 08	5F22209 H9 21	070932	23918	25609	1994	1995	10	10	S	E
Chetco	Chetco	NCASOR	3	5F222 08	5F22209 H9 21	070355	19182	19504	1992	1993	11	12	S	E		NON CWT RV CLIPPED STEP STUDY
Chetco	Chetco	NCASOR	3	5F222 08	5F22209 H9 21	070759	25340	26409	1993	1994	10	10	S	E
Chetco	Chetco	NCASOR	3	5F222 08	5F22209 H9 21	071355	21288	23431	1995	1996	10	10	S	E
Chetco	Chetco	NCASOR	3	5F222 17	5F22209 H9 21	070360	18877	19299	1992	1993	12	12	S	E
Chetco	Chetco	NCASOR	3	5F222 17	5F22209 H9 21	071057	5166	6319	1994	1995	10	10	S	E
Chetco	Chetco	NCASOR	3	5F222 17	5F22209 H9 21	070760	25368	26773	1993	1994	10	11	S	E
Chetco	Chetco	NCASOR	3	5F222 17	5F22209 H9 21	071462	21967	22171	1991	1992	11	11	S	E
Chetco	Chetco	NCASOR	3	5F222 96	5F22209 H9 21	090467	32774	32774	2010	2011	10	11	S	P		FISH MOVED FROM ELK RIVER HATCHERY TO FERRY CR ACCLIMATION; HME
Chetco	Chetco	NCASOR	3	5F222 96	5F22209 H9 21	094260	26012	26416	2014	2015	9	9	S	P		FLRs 172079 - 172090.
Chetco	Chetco	NCASOR	3	5F222 96	5F22209 H9 21	090820	25982	25982	2016	2017	10	11	S	P		FLR 153247 -48. Ferry Cr. Acc.
Chetco	Chetco	NCASOR	3	5F222 96	5F22209 H9 21	072340	26797	26797	1979	1980	9	9		O
Chetco	Chetco	NCASOR	3	5F222 96	5F22209 H9 21	090736	37990	37990	2012	2013	10	10	S	P		FLR 114675 153229 ASSOC TAG 090735 FISH ACCLIMATED AT FERRY CR. PRELIM DATA. JM
Chetco	Chetco	NCASOR	3	5F222 96	5F22209 H9 21	074702	25860	25994	1986	1987	8	8	S	B
Chetco	Chetco	NCASOR	3	5F222 96	5F22209 H9 21	091847	25050	26024	1996	1997	9	9	S	P
Chetco	Chetco	NCASOR	3	5F222 96	5F22209 H9 21	075420	25470	25470	1989	1990	9	9	S	P
Chetco	Chetco	NCASOR	3	5F222 96	5F22209 H9 21	075807	22981	23674	1991	1992	10	10	S	P		MOD DISEASE MORTALITY BUT OK AT REL
Chetco	Chetco	NCASOR	3	5F222 96	5F22209 H9 21	070123	24971	25704	1994	1995	9	9	S	P
Chetco	Chetco	NCASOR	3	5F222 96	5F22209 H9 21	075607	25605	26295	1990	1991	10	10	S	P
Chetco	Chetco	NCASOR	3	5F222 96	5F22209 H9 21	094509	25255	25798	2015	2016	10	11	S	P		FLR 153243 153244. Ferry Cr. Acc.
Chetco	Chetco	NCASOR	3	5F222 96	5F22209 H9 21	075808	23236	23542	1991	1992	10	11	S	P		MOD DISEASE MORTALITY BUT OK AT REL
Chetco	Chetco	NCASOR	3	5F222 96	5F22209 H9 21	072540	27910	27910	1980	1981	11	11		E
Chetco	Chetco	NCASOR	3	5F222 96	5F22209 H9 21	075422	26922	26922	1989	1990	9	10	S	P
Chetco	Chetco	NCASOR	3	5F222 96	5F22209 H9 21	074836	25931	26059	1988	1989	10	10	S	B
Chetco	Chetco	NCASOR	3	5F222 96	5F22209 H9 21	072601	27663	27663	1981	1982	10	10		P
Chetco	Chetco	NCASOR	3	5F222 96	5F22209 H9 21	094163	25143	25684	2015	2016	10	10	S	P		FLR 167168, 167169, 167142, 167143, 167187, 167188.
Chetco	Chetco	NCASOR	3	5F222 96	5F22209 H9 21	072246	28141	28141	1979	1980	11	11		P
Chetco	Chetco	NCASOR	3	5F222 96	5F22209 H9 21	074711	24241	24643	1986	1987	8	8	S	B
Chetco	Chetco	NCASOR	3	5F222 96	5F22209 H9 21	075245	25933	26249	1993	1994	9	10	S	P
Chetco	Chetco	NCASOR	3	5F222 96	5F22209 H9 21	074701	23819	24266	1986	1987	8	8	S	B
Chetco	Chetco	NCASOR	3	5F222 96	5F22209 H9 21	074835	27823	27960	1988	1989	10	10	S	B
Chetco	Chetco	NCASOR	3	5F222 96	5F22209 H9 21	075606	25648	26298	1990	1991	9	9	S	P
Chetco	Chetco	NCASOR	3	5F222 96	5F22209 H9 21	092660	25511	25511	2013	2014	10	10	S	P		FLR 167820-28 167830. JM
Chetco	Chetco	NCASOR	3	5F222 96	5F22209 H9 21	094326	25091	25944	2005	2006	9	9	S	P
Chetco	Chetco	NCASOR	3	5F222 96	5F22209 H9 21	090468	32503	32503	2010	2011	10	10	S	P		HATCHERY RELEASE ENGELKING
Chetco	Chetco	NCASOR	3	5F222 96	5F22209 H9 21	092355	24916	27958	1999	2000	9	9	S	P
Chetco	Chetco	NCASOR	3	5F222 96	5F22209 H9 21	074417	26957	26957	1987	1988	9	9	S	P
Chetco	Chetco	NCASOR	3	5F222 96	5F22209 H9 21	090735	37566	37566	2012	2013	10	10	S	P		FLR 157949-50 158201-06. ASSOC TAG 090736. PRELIMINARY DATA. JM
Chetco	Chetco	NCASOR	3	5F222 96	5F22209 H9 21	074707	25073	25170	1986	1987	8	8	S	B
Chetco	Chetco	NCASOR	3	5F222 96	5F22209 H9 21	072740	30499	30633	1982	1983	9	9		P
Chetco	Chetco	NCASOR	3	5F222 96	5F22209 H9 21	075421	26037	26165	1989	1990	10	10	S	P
Chetco	Chetco	NCASOR	3	5F222 96	5F22209 H9 21	090634	32649	32649	2011	2012	10	10	S	P		FLR 157797-157800;157901-157904;157907 TAGGED WITH AUTO TRAILERS; MARK E
Chetco	Chetco	NCASOR	3	5F222 96	5F22209 H9 21	093813	26732	27360	2002	2003	9	9	S	P
Chetco	Chetco	NCASOR	3	5F222 96	5F22209 H9 21	071645	24879	24879	1977	1978	10	10		E
Chetco	Chetco	NCASOR	3	5F222 96	5F22209 H9 21	094316	26537	27366	2006	2007	9	9	S	P		PRELIMINARY WAITING FINAL RLEASE REPORT
Chetco	Chetco	NCASOR	3	5F222 96	5F22209 H9 21	090633	31928	31928	2011	2012	10	11	S	P		ACCLIMATED AT FERRY CREEK,COMPLETED JUNE 21,2012 FLR;114673 114674 MARK
Chetco	Chetco	NCASOR	3	5F222 96	5F22209 H9 21	072539	27190	27190	1980	1981	9	9		E
Chetco	Chetco	NCASOR	3	5F222 96	5F22209 H9 21	094261	25859	26423	2014	2015	10	11	S	P		FLRs 153238,153239. Ferry Cr Acclimated.
Chetco	Chetco	NCASOR	3	5F222 96	5F22209 H9 21	075605	25143	25555	1990	1991	9	10	S	P
Chetco	Chetco	NCASOR	3	5F222 96	5F22209 H9 21	071330	24109	25340	1995	1996	9	9	S	P
Chetco	Chetco	NCASOR	3	5F222 96	5F22209 H9 21	092113	26331	26755	2003	2004	9	9	S	P
Chetco	Chetco	NCASOR	3	5F222 96	5F22209 H9 21	092939	25587	25885	2000	2001	9	9	S	P
Chetco	Chetco	NCASOR	3	5F222 96	5F22209 H9 21	074837	26140	26269	1988	1989	9	9	S	B
Chetco	Chetco	NCASOR	3	5F222 96	5F22209 H9 21	072753	26570	26570	1983	1984	10	10		P
Chetco	Chetco	NCASOR	3	5F222 96	5F22209 H9 21	091858	26994	27154	1997	1998	9	9	S	P		RELEASED AT SOCIAL SECURITY BAR
Chetco	Chetco	NCASOR	3	5F222 96	5F22209 H9 21	072563	27535	27535	1981	1982	9	9		P
Chetco	Chetco	NCASOR	3	5F222 96	5F22209 H9 21	090819	25500	25500	2016	2017	10	10	S	P		FLR 175370 - 71, 175391 - 93, 172270.
Chetco	Chetco	NCASOR	3	5F222 96	5F22209 H9 21	091907	24594	26151	1998	1999	9	9	S	P		RELEASED AT SOCIAL SECURITY BAR DIR
Chetco	Chetco	NCASOR	3	5F222 96	5F22209 H9 21	073608	20703	21055	1985	1986	9	10		B
Chetco	Chetco	NCASOR	3	5F222 96	5F22209 H9 21	074708	25661	26022	1986	1987	8	8	S	B
Chetco	Chetco	NCASOR	3	5F222 96	5F22209 H9 21	072007	27497	27497	1978	1979	10	10		E
Chetco	Chetco	NCASOR	3	5F222 96	5F22209 H9 21	076034	24669	25580	1992	1993	10	10	S	P
Chetco	Chetco	NCASOR	3	5F222 96	5F22209 H9 21	072931	26028	26028	1984	1985	10	10		P		34086 WITH RV CLIP,EGGS HXW
Chetco	Chetco	NCASOR	3	5F222 96	5F22209 H9 21	092752	25384	25384	2013	2014	10	10	S	P		FLR 153233, 153234.
Chetco	Chetco	NCASOR	3	5F222 96	5F22209 H9 21	074704	25471	25831	1986	1987	8	8	S	B
Chetco	Chetco	NCASOR	3	5F222 96	5F22209 H9 21	093952	27209	27209	2004	2005	9	9	S	P		PRELIMINARY NO RETENTION DATA
Chetco	Chetco	NCASOR	3	5F222 96	5F22209 H9 21	074834	27027	27266	1988	1989	9	9	S	P		HAULING MORTALITY ABOUT 6000 FISH
Trinity		KLT	3	6FKTR		0601080402	9816	9816	1992	1993	3	4		E
Trinity		KLT	3	6FKTR		0601080308	4260	4260	1991	1992	5	5		E		FISH ARE TRAPPED, TAGGED, AND RELEASED
Trinity		KLT	3	6FKTR		0601080208	20688	20688	1996	1997	2	3		E
Trinity		KLT	3	6FKTR		0601080307	10235	10235	1991	1992	4	5		E		FISH ARE TRAPPED, TAGGED, AND RELEASED
Trinity		KLT	3	6FKTR		0601080209	17575	17575	1996	1997	3	5		E
Trinity		KLT	3	6FKTR		0601080303	9058	9058	1991	1992	4	4		E		FISH TRAPPED, TAGGED, AND RELEASED
Trinity		KLT	3	6FKTR		0601080306	9642	9642	1991	1992	4	4		E		FISH ARE TRAPPED, TAGGED, AND RELEASED
Trinity		KLT	3	6FKTR		0601080301	8069	8069	1991	1992	3	3		E		FISH ARE TRAPPED, TAGGED, AND RELEASED AT STREAMSIDE
Trinity		KLT	3	6FKTR		0601080213	8648	8648	1993	1994	3	3		E
Trinity		KLT	3	6FKTR		0601080212	9177	9177	1993	1994	2	3		E
Trinity		KLT	3	6FKTR		0601080311	11443	11443	1993	1994	4	4		E
Trinity		KLT	3	6FKTR		0601080403	7780	7780	1992	1993	5	5		E
Trinity		KLT	3	6FKTR		0601080215	9999	9999	1993	1994	3	4		E
Trinity		KLT	3	6FKTR		0601080309	3076	3076	1991	1992	5	5		E		FISH ARE TRAPPED, TAGGED, AND RELEASED
Trinity		KLT	3	6FKTR		0601080214	7125	7125	1993	1994	3	3		E
Trinity		KLT	3	6FKTR		0601080310	2861	2861	1991	1992	5	5		E		FISH ARE TRAPPED, TAGGED, AND RELEASED
Trinity		KLT	3	6FKTR		0601080312	10856	10856	1993	1994	4	4		E
Trinity		KLT	3	6FKTR		0601080304	9408	9408	1991	1992	4	4		E		FISH ARE TRAPPED, TAGGED, AND RELEASED
Trinity		KLT	3	6FKTR		0601080407	7993	7993	1992	1993	5	5		E
Trinity		KLT	3	6FKTR		0601080503	10113	10113	1993	1994	4	4		E
Trinity		KLT	3	6FKTR		0601080504	1588	1588	1993	1994	5	5		E
Trinity		KLT	3	6FKTR		0601080406	4914	4914	1992	1993	5	5		E
Trinity		KLT	3	6FKTR		0601080404	7494	7494	1992	1993	5	5		E
Trinity		KLT	3	6FKTR		0601080502	11838	11838	1993	1994	4	4		E
Trinity		KLT	3	6FKTR		0601080405	6568	6568	1992	1993	5	5		E
Trinity		KLT	3	6FKTR		0601080313	11699	11699	1993	1994	4	4		E
Trinity		KLT	3	6FKTR		B61306	15703	15703	1988	1989	3	5		E		UNMARKED RELEASE NUMBER WAS NOT KNOWN
Trinity		KLT	3	6FKTR	6FKTRUTR TRHA	065309	236319	236319	2002	2003	10	10	Y	P
Trinity		KLT	3	6FKTR	6FKTRUTR TRHA	060775	112495	115380	2015	2016	6	6	G	P
Trinity		KLT	3	6FKTR	6FKTRUTR TRHA	060962	247474	253056	2016	2017	10	10	Y	P
Trinity		KLT	3	6FKTR	6FKTRUTR TRHA	060776	112305	115805	2015	2016	6	6	G	P
Trinity		KLT	3	6FKTR	6FKTRUTR TRHA	060777	106096	109500	2015	2016	6	6	G	P
Trinity		KLT	3	6FKTR	6FKTRUTR TRHA	060778	105938	110860	2015	2016	6	6	G	P
Trinity		KLT	3	6FKTR	6FKTRUTR TRHA	060780	232970	239246	2015	2016	10	10	Y	P
Trinity		KLT	3	6FKTR	6FKTRUTR TRHA	065298	124602	124602	2002	2003	6	6	G	P
Trinity		KLT	3	6FKTR	6FKTRUTR TRHA	065299	126729	126729	2002	2003	6	6	G	P
Trinity		KLT	3	6FKTR	6FKTRUTR TRHA	065306	124014	124014	2002	2003	6	6	G	P
Trinity		KLT	3	6FKTR	6FKTRUTR TRHA	065307	123263	123263	2002	2003	6	6	G	P
Trinity		KLT	3	6FKTR	6FKTRUTR TRHA	065292	10355	10355	2002	2003	6	6	G	P
Trinity		KLT	3	6FKTR	6FKTRUTR TRHA	065284	120531	120531	2001	2002	6	6	G	P
Trinity		KLT	3	6FKTR	6FKTRUTR TRHA	065285	114624	114624	2001	2002	6	6	G	P
Trinity		KLT	3	6FKTR	6FKTRUTR TRHA	065286	126135	126135	2001	2002	6	6	G	P
Trinity		KLT	3	6FKTR	6FKTRUTR TRHA	065287	121607	121607	2001	2002	6	6	G	P
Trinity		KLT	3	6FKTR	6FKTRUTR TRHA	065290	10234	10234	2001	2002	6	6	G	P
Trinity		KLT	3	6FKTR	6FKTRUTR TRHA	065291	8269	8269	2001	2002	6	6	G	P
Trinity		KLT	3	6FKTR	6FKTRUTR TRHA	065289	230055	230055	2001	2002	10	10	Y	P
Trinity		KLT	3	6FKTR	6FKTRUTR TRHA	065259	299542	299542	1999	2000	10	10	Y	P
Trinity		KLT	3	6FKTR	6FKTRUTR TRHA	060615	8075	8308	2014	2015	6	8	G	E		8935 Pear Tree 6/17-8/26. 13894 Willow Ck 6/17-8/24. 10504 TRH 6/22-8/24.
Trinity		KLT	3	6FKTR	6FKTRUTR TRHA	065643	25007	25007	2000	2001	6	6	G	P		POOR AD-CLIP 623 FISH
Trinity		KLT	3	6FKTR	6FKTRUTR TRHA	065280	216593	216593	2000	2001	10	10	Y	P
Trinity		KLT	3	6FKTR	6FKTRUTR TRHA	060608	128061	128598	2013	2014	6	6	G	P
Trinity		KLT	3	6FKTR	6FKTRUTR TRHA	060609	124107	124107	2013	2014	6	6	G	P
Trinity		KLT	3	6FKTR	6FKTRUTR TRHA	060610	127893	128415	2013	2014	6	6	G	P
Trinity		KLT	3	6FKTR	6FKTRUTR TRHA	060611	128022	128022	2013	2014	6	6	G	P
Trinity		KLT	3	6FKTR	6FKTRUTR TRHA	060614	9305	9305	2013	2014	6	6	G	P
Trinity		KLT	3	6FKTR	6FKTRUTR TRHA	065265	32795	32795	2000	2001	6	6	V	P		POOR AD-CLIP 547 FISH
Trinity		KLT	3	6FKTR	6FKTRUTR TRHA	065266	33806	33806	2000	2001	6	6	V	P		POOR AD-CLIP 412 FISH
Trinity		KLT	3	6FKTR	6FKTRUTR TRHA	065267	34852	34852	2000	2001	6	6	V	P		POOR AD-CLIP 423 FISH
Trinity		KLT	3	6FKTR	6FKTRUTR TRHA	065268	33240	33240	2000	2001	6	6	G	P		POOR AD-CLIP 684 FISH
Trinity		KLT	3	6FKTR	6FKTRUTR TRHA	065271	54867	54867	2000	2001	6	6	V	P		POOR AD-CLIP 914 FISH
Trinity		KLT	3	6FKTR	6FKTRUTR TRHA	065272	36035	36035	2000	2001	6	6	V	P		POOR AD-CLIP 601 FISH
Trinity		KLT	3	6FKTR	6FKTRUTR TRHA	065273	57444	57444	2000	2001	6	6	V	P		POOR AD-CLIP 698 FISH
Trinity		KLT	3	6FKTR	6FKTRUTR TRHA	065274	32096	32096	2000	2001	6	6	V	P		POOR AD-CLIP 390 FISH
Trinity		KLT	3	6FKTR	6FKTRUTR TRHA	065275	64250	64250	2000	2001	6	6	V	P		POOR AD-CLIP 784 FISH
Trinity		KLT	3	6FKTR	6FKTRUTR TRHA	065276	27159	27159	2000	2001	6	6	V	P		POOR AD-CLIP 331 FISH
Trinity		KLT	3	6FKTR	6FKTRUTR TRHA	065277	56582	56582	2000	2001	6	6	G	P		POOR AD-CLIP 1164 FISH
Trinity		KLT	3	6FKTR	6FKTRUTR TRHA	065278	34183	34183	2000	2001	6	6	G	P		POOR AD-CLIP 703 FISH
Trinity		KLT	3	6FKTR	6FKTRUTR TRHA	065616	26171	26171	1983	1984	10	10	Y	B
Trinity		KLT	3	6FKTR	6FKTRUTR TRHA	065619	94100	94100	1984	1985	6	6	V	B
Trinity		KLT	3	6FKTR	6FKTRUTR TRHA	065622	25450	25450	1984	1985	10	10	Y	B
Trinity		KLT	3	6FKTR	6FKTRUTR TRHA	065613	100227	100227	1983	1984	6	6	V	B
Trinity		KLT	3	6FKTR	6FKTRUTR TRHA	065607	88854	88854	1982	1983	6	6	G	E
Trinity		KLT	3	6FKTR	6FKTRUTR TRHA	066110	187772	187772	1978	1979	6	6	V	E
Trinity		KLT	3	6FKTR	6FKTRUTR TRHA	065620	30459	30459	1984	1985	10	10	Y	B
Trinity		KLT	3	6FKTR	6FKTRUTR TRHA	065614	25547	25547	1983	1984	10	10	Y	B
Trinity		KLT	3	6FKTR	6FKTRUTR TRHA	065608	91153	91153	1983	1984	6	6	V	E
Trinity		KLT	3	6FKTR	6FKTRUTR TRHA	065609	20765	20765	1982	1983	11	11	Y	E
Trinity		KLT	3	6FKTR	6FKTRUTR TRHA	066123	90242	90242	1982	1983	6	6	G	E
Trinity		KLT	3	6FKTR	6FKTRUTR TRHA	065617	98906	98906	1984	1985	6	6	V	B
Trinity		KLT	3	6FKTR	6FKTRUTR TRHA	065641	22540	22540	1989	1990	10	10	Y	P
Trinity		KLT	3	6FKTR	6FKTRUTR TRHA	065732	56720	56720	1991	1992	10	10	Y	B		HISTORY OF BKD; 5% W/ GAS BUBBLE DISEASE. REPLICATE TAG EXPERIMENT W/ 065731
Trinity		KLT	3	6FKTR	6FKTRUTR TRHA	065634	97810	97810	1989	1990	10	10	Y	P
Trinity		KLT	3	6FKTR	6FKTRUTR TRHA	0601040104	207464	207464	1991	1992	6	6	V	P
Trinity		KLT	3	6FKTR	6FKTRUTR TRHA	065731	58580	58580	1991	1992	10	10	Y	B		HISTORY OF BKD; 5% W/ GAS BUBBLE DISEASE. REPLICATE TAG EXPERIMENT W/ 065732
Trinity		KLT	3	6FKTR	6FKTRUTR TRHA	0601040101	201622	201622	1989	1990	5	5	G	P
Trinity		KLT	3	6FKTR	6FKTRUTR TRHA	065638	103040	103040	1990	1991	10	10	Y	E
Trinity		KLT	3	6FKTR	6FKTRUTR TRHA	065637	23625	23625	1989	1990	10	10	Y	P
Trinity		KLT	3	6FKTR	6FKTRUTR TRHA	065621	24541	24541	1984	1985	10	10	Y	B
Trinity		KLT	3	6FKTR	6FKTRUTR TRHA	065615	25754	25754	1983	1984	10	10	Y	B
Trinity		KLT	3	6FKTR	6FKTRUTR TRHA	066125	90694	90694	1982	1983	6	6	G	E
Trinity		KLT	3	6FKTR	6FKTRUTR TRHA	065612	97311	97311	1983	1984	6	6	V	B
Trinity		KLT	3	6FKTR	6FKTRUTR TRHA	065618	98989	98989	1984	1985	6	6	V	B
Trinity		KLT	3	6FKTR	6FKTRUTR TRHA	066103	180301	180301	1977	1978	6	6	V	E
Trinity		KLT	3	6FKTR	6FKTRUTR TRHA	065733	192032	192032	1992	1993	6	6	G	P
Trinity		KLT	3	6FKTR	6FKTRUTR TRHA	065234	49353	49353	1997	1998	6	6	G	P
Trinity		KLT	3	6FKTR	6FKTRUTR TRHA	065239	18304	18304	1997	1998	6	6	G	P
Trinity		KLT	3	6FKTR	6FKTRUTR TRHA	065256	43921	43921	1999	2000	6	6	G	P
Trinity		KLT	3	6FKTR	6FKTRUTR TRHA	065704	201032	201032	1993	1994	6	6	G	P
Trinity		KLT	3	6FKTR	6FKTRUTR TRHA	065627	100320	100320	1986	1987	9	9	Y	P
Trinity		KLT	3	6FKTR	6FKTRUTR TRHA	065226	110327	110327	1995	1996	10	10	Y	P		VOLITIONAL RELEASE @ 450 CFS
Trinity		KLT	3	6FKTR	6FKTRUTR TRHA	066127	189708	189708	1984	1985	6	6	V	B
Trinity		KLT	3	6FKTR	6FKTRUTR TRHA	066301	92965	92965	1983	1985	3	3	Y	B
Trinity		KLT	3	6FKTR	6FKTRUTR TRHA	065626	202486	202486	1986	1987	6	6	G	P
Trinity		KLT	3	6FKTR	6FKTRUTR TRHA	062641	334726	334726	1998	1999	10	10	Y	P
Trinity		KLT	3	6FKTR	6FKTRUTR TRHA	065257	51781	51781	1999	2000	6	6	G	P
Trinity		KLT	3	6FKTR	6FKTRUTR TRHA	065254	44835	44835	1999	2000	6	6	G	P
Trinity		KLT	3	6FKTR	6FKTRUTR TRHA	0601040108	107935	107935	1994	1995	6	6	G	P
Trinity		KLT	3	6FKTR	6FKTRUTR TRHA	065222	113124	113124	1994	1995	10	10	Y	P
Trinity		KLT	3	6FKTR	6FKTRUTR TRHA	066105	188015	188015	1977	1978	10	10	Y	B
Trinity		KLT	3	6FKTR	6FKTRUTR TRHA	065022	53905	53905	1994	1995	6	6	G	P
Trinity		KLT	3	6FKTR	6FKTRUTR TRHA	066119	192795	192795	1981	1982	6	6	G	P
Trinity		KLT	3	6FKTR	6FKTRUTR TRHA	066124	138801	138801	1982	1983	6	6	G	E
Trinity		KLT	3	6FKTR	6FKTRUTR TRHA	066107	193910	193910	1977	1979	3	3	Y	E
Trinity		KLT	3	6FKTR	6FKTRUTR TRHA	065243	42659	42659	1998	1999	6	6	G	P
Trinity		KLT	3	6FKTR	6FKTRUTR TRHA	065236	48381	48381	1997	1998	6	6	G	P
Trinity		KLT	3	6FKTR	6FKTRUTR TRHA	066109	90995	90995	1979	1980	10	10	Y	P
Trinity		KLT	3	6FKTR	6FKTRUTR TRHA	066115	156020	156020	1978	1980	3	3	Y	P
Trinity		KLT	3	6FKTR	6FKTRUTR TRHA	066102	165752	165752	1977	1978	6	6	V	E
Trinity		KLT	3	6FKTR	6FKTRUTR TRHA	066113	100520	100520	1983	1984	9	10	Y	B
Trinity		KLT	3	6FKTR	6FKTRUTR TRHA	066121	104160	104160	1980	1981	9	9	Y	P
Trinity		KLT	3	6FKTR	6FKTRUTR TRHA	065232	109869	109869	1996	1997	10	10	Y	P
Trinity		KLT	3	6FKTR	6FKTRUTR TRHA	065242	46399	46399	1998	1999	6	6	G	P
Trinity		KLT	3	6FKTR	6FKTRUTR TRHA	065255	43066	43066	1999	2000	6	6	G	P
Trinity		KLT	3	6FKTR	6FKTRUTR TRHA	065625	97368	97368	1985	1986	10	10	Y	P
Trinity		KLT	3	6FKTR	6FKTRUTR TRHA	065749	54308	54308	1992	1993	10	10	Y	P		RELEASED WITH 06-57-48; 5% WITH GAS BUBBLE SYMPTOMS; VACCINATED FOR ERM
Trinity		KLT	3	6FKTR	6FKTRUTR TRHA	065642	16673	16673	1998	1999	10	10	Y	P
Trinity		KLT	3	6FKTR	6FKTRUTR TRHA	065235	49785	49785	1997	1998	6	6	G	P
Trinity		KLT	3	6FKTR	6FKTRUTR TRHA	065705	55039	55039	1993	1994	10	10	Y	P
Trinity		KLT	3	6FKTR	6FKTRUTR TRHA	065623	196249	196249	1985	1986	6	6	G	P
Trinity		KLT	3	6FKTR	6FKTRUTR TRHA	065628	26730	26730	1986	1987	9	9	Y	E		FEED STUDY
Trinity		KLT	3	6FKTR	6FKTRUTR TRHA	065224	216051	216051	1995	1996	6	6	G	P
Trinity		KLT	3	6FKTR	6FKTRUTR TRHA	066108	190800	190800	1978	1979	6	6	V	B
Trinity		KLT	3	6FKTR	6FKTRUTR TRHA	066120	82982	82982	1979	1981	3	3	Y	P
Trinity		KLT	3	6FKTR	6FKTRUTR TRHA	065748	54586	54586	1992	1993	10	10	Y	P		RELEASED WITH 06-57-49; 5% WITH GAS BUBBLE SYMPTOMS; VACCINATED FOR ERM
Trinity		KLT	3	6FKTR	6FKTRUTR TRHA	066116	188727	188727	1979	1980	6	6	G	P
Trinity		KLT	3	6FKTR	6FKTRUTR TRHA	066118	201090	201090	1980	1981	6	6	G	P
Trinity		KLT	3	6FKTR	6FKTRUTR TRHA	066114	207279	207279	1978	1979	11	11	Y	B
Trinity		KLT	3	6FKTR	6FKTRUTR TRHA	066126	191094	191094	1983	1984	6	6	V	B
Trinity		KLT	3	6FKTR	6FKTRUTR TRHA	066128	97070	97070	1984	1985	9	10	Y	B
Trinity		KLT	3	6FKTR	6FKTRUTR TRHA	065706	55349	55349	1993	1994	10	10	Y	P
Trinity		KLT	3	6FKTR	6FKTRUTR TRHA	065241	313080	313080	1997	1998	10	10	Y	P
Trinity		KLT	3	6FKTR	6FKTRUTR TRHA	065233	50947	50947	1997	1998	6	6	G	P
Trinity		KLT	3	6FKTR	6FKTRUTR TRHA	066122	94991	94991	1981	1982	10	10	Y	P
Trinity		KLT	3	6FKTR	6FKTRUTR TRHA	065624	102512	102512	1984	1986	2	2	Y	P
Trinity		KLT	3	6FKTR	6FKTRUTR TRHA	065230	217981	217981	1996	1997	6	6	G	P
Trinity		KLT	3	6FKTR	6FKTRUTR TRHA	065245	46391	46391	1998	1999	6	6	G	P
Trinity		KLT	3	6FKTR	6FKTRUTR TRHA	065632	97569	97569	1988	1989	10	10	Y	P		HISTORY OF IHN
Trinity		KLT	3	6FKTR	6FKTRUTR TRHA	065021	54723	54723	1994	1995	6	6	G	P
Trinity		KLT	3	6FKTR	6FKTRUTR TRHA	065522	22234	22234	1988	1989	11	11	Y	E		SPECIAL FEED PROJECT - FISH FED RANGER FEED
Trinity		KLT	3	6FKTR	6FKTRUTR TRHA	065244	49332	49332	1998	1999	6	6	G	P
Trinity		KLT	3	6FKTR	6FKTRUTR TRHA	065523	24131	24131	1988	1989	11	11	Y	E		SPECIAL FEED PROJECT, FISH FED SILVERCUPFEED
Trinity		KLT	3	6FKTR	6FKTRUTR TRHA	066117	193897	193897	1979	1980	6	6	G	E
Trinity		KLT	3	6FKTR	6FKTRUTR TRHA	060613	239886	241850	2013	2014	10	10	Y	P
Trinity		KLT	3	6FKTR	6FKTRUTR TRHA	068850	9372	9372	2013	2014	5	8	G	E		25723 pear tree 5/16-8/19. 10815 willow ck 6/4-8/27. 1890 TRH 8/28.
Trinity		KLT	3	6FKTR	6FKTRUTR TRHA	060782	6444	6742	2015	2016	6	8	G	E		Screw Trap. Pear Tree, Willow Ck, TRH !08TRH16-01 060781 Petros 530 625-4267 x27
Trinity		KLT	3	6FKTR	6FKTRUTR TRHA	065293	11342	11342	2003	2004	6	6	G	P
Trinity		KLT	3	6FKTR	6FKTRUTR TRHA	065315	131548	131548	2003	2004	6	6	G	P
Trinity		KLT	3	6FKTR	6FKTRUTR TRHA	065294	5230	5230	2003	2004	6	6	G	P
Trinity		KLT	3	6FKTR	6FKTRUTR TRHA	065313	126098	126098	2003	2004	6	6	G	P
Trinity		KLT	3	6FKTR	6FKTRUTR TRHA	065314	132574	132574	2003	2004	6	6	G	P
Trinity		KLT	3	6FKTR	6FKTRUTR TRHA	065316	128982	128982	2003	2004	6	6	G	P
Trinity		KLT	3	6FKTR	6FKTRUTR TRHA	065318	225798	225798	2003	2004	10	10	Y	P
Trinity		KLT	3	6FKTR	6FKTRUTR TRHA	065324	122180	122180	2004	2005	6	6	G	P
Trinity		KLT	3	6FKTR	6FKTRUTR TRHA	065341	227903	227903	2005	2006	10	10	Y	O
Trinity		KLT	3	6FKTR	6FKTRUTR TRHA	065322	123231	123231	2004	2005	6	6	G	P
Trinity		KLT	3	6FKTR	6FKTRUTR TRHA	065323	120440	120440	2004	2005	6	6	G	P
Trinity		KLT	3	6FKTR	6FKTRUTR TRHA	065327	223076	223076	2004	2005	10	10	Y	P
Trinity		KLT	3	6FKTR	6FKTRUTR TRHA	065328	8110	8110	2004	2005	6	6	G	P
Trinity		KLT	3	6FKTR	6FKTRUTR TRHA	065329	5917	5917	2004	2005	6	6	G	P
Trinity		KLT	3	6FKTR	6FKTRUTR TRHA	065325	120518	120518	2004	2005	6	6	G	P
Trinity		KLT	3	6FKTR	6FKTRUTR TRHA	065336	104760	104760	2005	2006	6	6	G	P
Trinity		KLT	3	6FKTR	6FKTRUTR TRHA	065337	126404	126404	2005	2006	6	6	G	P
Trinity		KLT	3	6FKTR	6FKTRUTR TRHA	065338	119293	119293	2005	2006	6	6	G	P
Trinity		KLT	3	6FKTR	6FKTRUTR TRHA	065339	127742	127742	2005	2006	6	6	G	P
Trinity		KLT	3	6FKTR	6FKTRUTR TRHA	065340	10267	10267	2005	2006	6	6	G	P
Trinity		KLT	3	6FKTR	6FKTRUTR TRHA	065350	118575	118575	2006	2007	6	6	G	O
Trinity		KLT	3	6FKTR	6FKTRUTR TRHA	065351	119712	119712	2006	2007	6	6	G	O
Trinity		KLT	3	6FKTR	6FKTRUTR TRHA	065352	122076	122076	2006	2007	6	6	G	O
Trinity		KLT	3	6FKTR	6FKTRUTR TRHA	065353	126470	126470	2006	2007	6	6	G	O
Trinity		KLT	3	6FKTR	6FKTRUTR TRHA	068808	89757	89757	2007	2008	6	6	G	O
Trinity		KLT	3	6FKTR	6FKTRUTR TRHA	068807	83661	83661	2007	2008	6	6	G	O
Trinity		KLT	3	6FKTR	6FKTRUTR TRHA	068806	88299	88299	2007	2008	6	6	G	O
Trinity		KLT	3	6FKTR	6FKTRUTR TRHA	068805	89730	89730	2007	2008	6	6	G	O
Trinity		KLT	3	6FKTR	6FKTRUTR TRHA	068804	91539	91539	2007	2008	6	6	G	O
Trinity		KLT	3	6FKTR	6FKTRUTR TRHA	065361	238156	238156	2006	2007	10	10	Y	O
Trinity		KLT	3	6FKTR	6FKTRUTR TRHA	068809	243204	243204	2007	2008	10	10	Y	O
Trinity		KLT	3	6FKTR	6FKTRUTR TRHA	0608080000	17618	17618	2008	2009	4	8	G	E		HVT, USFWS, Yurok Tribe. Released w 0608080001, 16k TRH, 36k RKM118, 31k RKM33
Trinity		KLT	3	6FKTR	6FKTRUTR TRHA	0608080001	2915	2915	2008	2009	4	8	G	E		HVT, USFWS, Yurok Tribe. Released w 0608080000, 16k TRH, 36k RKM118, 31k RKM33
Trinity		KLT	3	6FKTR	6FKTRUTR TRHA	065356	11403	11403	2008	2009	6	6	G	O
Trinity		KLT	3	6FKTR	6FKTRUTR TRHA	065357	9676	9676	2008	2009	6	6	G	O
Trinity		KLT	3	6FKTR	6FKTRUTR TRHA	065358	9882	9882	2008	2009	6	6	G	O
Trinity		KLT	3	6FKTR	6FKTRUTR TRHA	065359	6257	6257	2008	2009	10	10	Y	O
Trinity		KLT	3	6FKTR	6FKTRUTR TRHA	068814	93228	93228	2008	2009	6	6	G	O
Trinity		KLT	3	6FKTR	6FKTRUTR TRHA	068815	94165	94165	2008	2009	6	6	G	O
Trinity		KLT	3	6FKTR	6FKTRUTR TRHA	068816	96264	96264	2008	2009	6	6	G	O
Trinity		KLT	3	6FKTR	6FKTRUTR TRHA	068817	92360	92360	2008	2009	6	6	G	O
Trinity		KLT	3	6FKTR	6FKTRUTR TRHA	068818	90758	90758	2008	2009	6	6	G	O
Trinity		KLT	3	6FKTR	6FKTRUTR TRHA	068820	253073	253073	2008	2009	10	10	Y	O
Trinity		KLT	3	6FKTR	6FKTRUTR TRHA	068823	85136	85136	2009	2010	6	6	G	O
Trinity		KLT	3	6FKTR	6FKTRUTR TRHA	068824	89959	89959	2009	2010	6	6	G	O
Trinity		KLT	3	6FKTR	6FKTRUTR TRHA	068825	91310	91310	2009	2010	6	6	G	O
Trinity		KLT	3	6FKTR	6FKTRUTR TRHA	068826	88851	88851	2009	2010	6	6	G	O
Trinity		KLT	3	6FKTR	6FKTRUTR TRHA	068827	90929	90929	2009	2010	6	6	G	O
Trinity		KLT	3	6FKTR	6FKTRUTR TRHA	068828	39642	39642	2009	2010	6	6	G	O
Trinity		KLT	3	6FKTR	6FKTRUTR TRHA	068833	5664	5664	2009	2010	3	7	G	E		Released River KM 118 and KM 35
Trinity		KLT	3	6FKTR	6FKTRUTR TRHA	068834	5270	5270	2009	2010	3	7	G	E		Released River KM 118 and KM 35
Trinity		KLT	3	6FKTR	6FKTRUTR TRHA	068837	230461	230461	2009	2010	10	10	Y	O
Trinity		KLT	3	6FKTR	6FKTRUTR TRHA	068781	231430	233658	2010	2011	10	10	Y	P
Trinity		KLT	3	6FKTR	6FKTRUTR TRHA	068777	114941	114941	2010	2011	6	6	G	P
Trinity		KLT	3	6FKTR	6FKTRUTR TRHA	068778	119394	119394	2010	2011	6	6	G	P
Trinity		KLT	3	6FKTR	6FKTRUTR TRHA	068779	119945	119945	2010	2011	6	6	G	P
Trinity		KLT	3	6FKTR	6FKTRUTR TRHA	068780	112828	112828	2010	2011	6	6	G	P
Trinity		KLT	3	6FKTR	6FKTRUTR TRHA	068835	7954	7954	2010	2011	6	8	G	E		Released River KM 118 and KM 35
Trinity		KLT	3	6FKTR	6FKTRUTR TRHA	068841	86357	87256	2011	2012	6	6	G	P
Trinity		KLT	3	6FKTR	6FKTRUTR TRHA	068842	95355	96269	2011	2012	6	6	G	P
Trinity		KLT	3	6FKTR	6FKTRUTR TRHA	068844	112093	112577	2011	2012	6	6	G	P
Trinity		KLT	3	6FKTR	6FKTRUTR TRHA	068845	102907	103831	2011	2012	6	6	G	P
Trinity		KLT	3	6FKTR	6FKTRUTR TRHA	068847	200337	202482	2011	2012	10	10	Y	P
Trinity		KLT	3	6FKTR	6FKTRUTR TRHA	068830	9706	9706	2011	2012	5	8	G	O
Trinity		KLT	3	6FKTR	6FKTRUTR TRHA	060499	13752	13752	2012	2013	5	8	G	E		22953 at km 118 5/29-8/29. 11511 at km 35 6/11-7/29. 33526 at TRH 7/29
Trinity		KLT	3	6FKTR	6FKTRUTR TRHA	060493	105581	105581	2012	2013	6	6	G	P
Trinity		KLT	3	6FKTR	6FKTRUTR TRHA	060494	102559	103427	2012	2013	6	6	G	P
Trinity		KLT	3	6FKTR	6FKTRUTR TRHA	060495	67315	68220	2012	2013	6	6	G	P
Trinity		KLT	3	6FKTR	6FKTRUTR TRHA	060496	103825	105702	2012	2013	6	6	G	P
Trinity		KLT	3	6FKTR	6FKTRUTR TRHA	060504	221247	228740	2012	2013	10	10	Y	P
Trinity		KLT	3	6FKTR	6FKTRUTR TRHA	060692	94892	95935	2014	2015	6	6	V	P
Trinity		KLT	3	6FKTR	6FKTRUTR TRHA	060693	93755	93962	2014	2015	6	6	V	P
Trinity		KLT	3	6FKTR	6FKTRUTR TRHA	060694	92404	94543	2014	2015	6	6	G	P
Trinity		KLT	3	6FKTR	6FKTRUTR TRHA	060697	236204	240032	2014	2015	10	10	Y	P
Trinity		KLT	3	6FKTR	6FKTRUTR TRHA	068829	48492	49332	2014	2015	6	6	G	P
Coleman		SFB	3	6FCSABAT	6FCSABAT CNFH	066219	86877	86877	1981	1982	5	5	G	E
Coleman		SFB	3	6FCSABAT	6FCSABAT CNFH	060305	162857	162857	1975	1976	5	6	G	B
Coleman		SFB	3	6FCSABAT	6FCSABAT CNFH	060303	135210	135210	1975	1976	5	6	G	B
Coleman		SFB	3	6FCSABAT	6FCSABAT CNFH	066017	84967	84967	1980	1981	5	5	G	E
Coleman		SFB	3	6FCSABAT	6FCSABAT CNFH	060304	166331	166331	1975	1976	5	6	G	B
Coleman		SFB	3	6FCSABAT	6FCSABAT CNFH	H60105	47019	47019	1980	1981	2	2	G	E
Coleman		SFB	3	6FCSABAT	6FCSABAT CNFH	H60202	41753	41753	1981	1982	2	2	G	E
Coleman		SFB	3	6FCSABAT	6FCSABAT CNFH	066029	43817	43817	1981	1982	5	5	G	E
Coleman		SFB	3	6FCSABAT	6FCSABAT CNFH	066035	45343	45343	1982	1983	6	6	G	E
Coleman		SFB	3	6FCSABAT	6FCSABAT CNFH	066034	44498	44498	1982	1983	6	6	G	E
Coleman		SFB	3	6FCSABAT	6FCSABAT CNFH	H60206	43673	43673	1981	1982	2	2	G	E
Coleman		SFB	3	6FCSABAT	6FCSABAT CNFH	H60102	40916	40916	1980	1981	2	2	G	E
Coleman		SFB	3	6FCSABAT	6FCSABAT CNFH	H60207	40508	40508	1981	1982	3	3	G	E
Coleman		SFB	3	6FCSABAT	6FCSABAT CNFH	H60106	45949	45949	1980	1981	3	3	G	E
Coleman		SFB	3	6FCSABAT	6FCSABAT CNFH	H60203	43248	43248	1981	1982	2	2	G	E
Coleman		SFB	3	6FCSABAT	6FCSABAT CNFH	H60404	43883	43883	1983	1984	3	3	G	E
Coleman		SFB	3	6FCSABAT	6FCSABAT CNFH	H60705	51426	51426	1985	1986	3	3	G	E
Coleman		SFB	3	6FCSABAT	6FCSABAT CNFH	H60101	35905	35905	1980	1981	2	2	G	E
Coleman		SFB	3	6FCSABAT	6FCSABAT CNFH	H60605	52313	52313	1984	1985	3	3	G	E
Coleman		SFB	3	6FCSABAT	6FCSABAT CNFH	066024	49003	49003	1981	1982	1	1	V	E
Coleman		SFB	3	6FCSABAT	6FCSABAT CNFH	066041	50921	50921	1983	1984	5	5	V	E		CAN BE COMBINED WITH 066040
Coleman		SFB	3	6FCSABAT	6FCSABAT CNFH	H60505	49155	49155	1984	1985	2	2	G	E
Coleman		SFB	3	6FCSABAT	6FCSABAT CNFH	066028	44308	44308	1981	1982	5	5	G	E
Coleman		SFB	3	6FCSABAT	6FCSABAT CNFH	H60707	52977	52977	1986	1987	3	3	G	E
Coleman		SFB	3	6FCSABAT	6FCSABAT CNFH	066040	51948	51948	1983	1984	5	5	V	E		CAN BE COMBINED WITH 066041
Coleman		SFB	3	6FCSABAT	6FCSABAT CNFH	H60504	47855	47855	1983	1984	3	3	G	E
Coleman		SFB	3	6FCSABAT	6FCSABAT CNFH	H60607	50961	50961	1985	1986	2	2	G	E
Coleman		SFB	3	6FCSABAT	6FCSABAT CNFH	H60405	48460	48460	1983	1984	3	3	G	E		RELEASED ON WEST BANK
Coleman		SFB	3	6FCSABAT	6FCSABAT CNFH	H60503	48157	48157	1983	1984	3	3	G	E		RELEASED ON EAST BANK
Coleman		SFB	3	6FCSABAT	6FCSABAT CNFH	H60703	53831	53831	1985	1986	3	3	G	E
Coleman		SFB	3	6FCSABAT	6FCSABAT CNFH	H60706	48733	48733	1986	1987	3	3	G	E		WEST SIDE OF RIVER
Coleman		SFB	3	6FCSABAT	6FCSABAT CNFH	H60604	51985	51985	1984	1985	3	3	G	E
Coleman		SFB	3	6FCSABAT	6FCSABAT CNFH	H60506	51201	51201	1984	1985	2	2	G	E
Coleman		SFB	3	6FCSABAT	6FCSABAT CNFH	H60205	40699	40699	1981	1982	2	2	G	E
Coleman		SFB	3	6FCSABAT	6FCSABAT CNFH	H60104	49705	49705	1980	1981	2	2	G	E
Coleman		SFB	3	6FCSABAT	6FCSABAT CNFH	H60301	39321	39321	1981	1982	3	3	G	E
Coleman		SFB	3	6FCSABAT	6FCSABAT CNFH	H60201	36901	36901	1980	1981	3	3	G	E
Coleman		SFB	3	6FCSABAT	6FCSABAT CNFH	066037	43508	43508	1982	1983	6	6	G	E
Coleman		SFB	3	6FCSABAT	6FCSABAT CNFH	066018	46548	46548	1980	1981	2	2	V	E
Coleman		SFB	3	6FCSABAT	6FCSABAT CNFH	066042	50742	50742	1983	1984	5	5	V	E		CAN BE COMBINED WITH 066043
Coleman		SFB	3	6FCSABAT	6FCSABAT CNFH	066020	43059	43059	1980	1981	5	5	G	E		CAN BE COMBINED WITH 066021
Coleman		SFB	3	6FCSABAT	6FCSABAT CNFH	066021	43562	43562	1980	1981	5	5	G	E		CAN BE COMBINED WITH 066020
Coleman		SFB	3	6FCSABAT	6FCSABAT CNFH	066032	45986	45986	1982	1983	6	6	G	E
Coleman		SFB	3	6FCSABAT	6FCSABAT CNFH	066033	46099	46099	1982	1983	6	6	G	E
Coleman		SFB	3	6FCSABAT	6FCSABAT CNFH	066039	49351	49351	1983	1984	5	5	V	E		CAN BE COMBINED WITH 066038
Coleman		SFB	3	6FCSABAT	6FCSABAT CNFH	066038	49400	49400	1983	1984	5	5	V	E		CAN BE COMBINED WITH 066039
Coleman		SFB	3	6FCSABAT	6FCSABAT CNFH	H60107	45796	45796	1980	1981	3	3	G	E
Coleman		SFB	3	6FCSABAT	6FCSABAT CNFH	H60204	43849	43849	1981	1982	2	2	G	E
Coleman		SFB	3	6FCSABAT	6FCSABAT CNFH	H60103	45193	45193	1980	1981	2	2	G	E
Coleman		SFB	3	6FCSABAT	6FCSABAT CNFH	H60302	41470	41470	1981	1982	3	3	G	E
Coleman		SFB	3	6FCSABAT	6FCSABAT CNFH	066025	47254	47254	1981	1982	1	1	V	E
Coleman		SFB	3	6FCSABAT	6FCSABAT CNFH	066026	42964	42964	1981	1982	5	5	G	E
Coleman		SFB	3	6FCSABAT	6FCSABAT CNFH	066016	86213	86213	1980	1981	5	5	G	E
Coleman		SFB	3	6FCSABAT	6FCSABAT CNFH	066043	49479	49479	1983	1984	5	5	V	E		CAN BE COMBINED WITH 066042
Coleman		SFB	3	6FCSABAT	6FCSABAT CNFH	066027	41738	41738	1981	1982	5	5	G	E
Coleman		SFB	3	6FCSABAT	6FCSABAT CNFH	066036	44382	44382	1982	1983	6	6	G	E
Coleman		SFB	3	6FCSABAT	6FCSABAT CNFH	066218	89780	89780	1981	1982	5	5	G	E
Coleman		SFB	3	6FCSABAT	6FCSABAT CNFH	H60502	46767	46767	1983	1984	3	3	G	E
Coleman		SFB	3	6FCSABAT	6FCSABAT CNFH	H60603	50550	50550	1984	1985	3	3	G	E
Coleman		SFB	3	6FCSABAT	6FCSABAT CNFH	H60704	52748	52748	1985	1986	3	3	G	E
Coleman		SFB	3	6FCSABAT	6FCSABAT CNFH	H60406	45465	45465	1983	1984	3	3	G	E
Coleman		SFB	3	6FCSABAT	6FCSABAT CNFH	H60507	49183	49183	1984	1985	2	2	G	E
Coleman		SFB	3	6FCSABAT	6FCSABAT CNFH	H60702	52635	52635	1985	1986	3	3	G	E
Coleman		SFB	3	6FCSABAT	6FCSABAT CNFH	H60602	51145	51145	1984	1985	2	2	G	E
Coleman		SFB	3	6FCSABAT	6FCSABAT CNFH	H60407	42165	42165	1983	1984	3	3	G	E
Coleman		SFB	3	6FCSABAT	6FCSABAT CNFH	H60601	50052	50052	1984	1985	2	2	G	E
Coleman		SFB	3	6FCSABAT	6FCSABAT CNFH	H60501	45036	45036	1983	1984	3	3	G	E
Coleman		SFB	3	6FCSABAT CNFH	6FCSABAT CNFH	055599	200609	200609	2012	2013	4	4	P	P		Production
Coleman		SFB	3	6FCSABAT CNFH	6FCSABAT CNFH	055604	209679	209679	2012	2013	4	4	P	P		Production
Coleman		SFB	3	6FCSABAT CNFH	6FCSABAT CNFH	055605	209004	209004	2012	2013	4	4	P	P		Production
Coleman		SFB	3	6FCSABAT CNFH	6FCSABAT CNFH	055596	205913	205913	2012	2013	4	4	P	P		Production
Coleman		SFB	3	6FCSABAT CNFH	6FCSABAT CNFH	055593	101247	101247	2012	2013	4	4	P	B		Production
Coleman		SFB	3	6FCSABAT CNFH	6FCSABAT CNFH	055594	110916	111763	2012	2013	4	4	P	P		Production
Coleman		SFB	3	6FCSABAT CNFH	6FCSABAT CNFH	055595	112454	112732	2012	2013	4	4	P	P		Production
Coleman		SFB	3	6FCSABAT CNFH	6FCSABAT CNFH	055606	218130	218130	2012	2013	4	4	P	P		Production
Coleman		SFB	3	6FCSABAT CNFH	6FCSABAT CNFH	055607	222903	222903	2012	2013	4	4	P	P		Production
Coleman		SFB	3	6FCSABAT CNFH	6FCSABAT CNFH	055608	305185	305185	2012	2013	4	4	P	P		Production
Coleman		SFB	3	6FCSABAT CNFH	6FCSABAT CNFH	055609	325812	325812	2012	2013	4	4	P	P		Production
Coleman		SFB	3	6FCSABAT CNFH	6FCSABAT CNFH	055610	323396	323396	2012	2013	4	4	P	B		Production
Coleman		SFB	3	6FCSABAT CNFH	6FCSABAT CNFH	055597	202819	202819	2012	2013	4	4	P	P		Production
Coleman		SFB	3	6FCSABAT CNFH	6FCSABAT CNFH	055598	208281	208281	2012	2013	4	4	P	P		Production
Coleman		SFB	3	6FCSABAT CNFH	6FCSABAT CNFH	056059	112158	113438	2016	2017	4	4	P	P
Coleman		SFB	3	6FCSABAT CNFH	6FCSABAT CNFH	056061	110314	110591	2016	2017	4	4	P	P
Coleman		SFB	3	6FCSABAT CNFH	6FCSABAT CNFH	056062	111377	111644	2016	2017	4	4	P	P
Coleman		SFB	3	6FCSABAT CNFH	6FCSABAT CNFH	056069	113461	113461	2016	2017	4	4	P	P
Coleman		SFB	3	6FCSABAT CNFH	6FCSABAT CNFH	056070	92705	92705	2016	2017	4	4	P	P
Coleman		SFB	3	6FCSABAT CNFH	6FCSABAT CNFH	056071	110955	110955	2016	2017	4	4	P	P
Coleman		SFB	3	6FCSABAT CNFH	6FCSABAT CNFH	056067	104797	104797	2016	2017	4	4	P	P
Coleman		SFB	3	6FCSABAT CNFH	6FCSABAT CNFH	056074	111476	111476	2016	2017	4	4	S	P
Coleman		SFB	3	6FCSABAT CNFH	6FCSABAT CNFH	056076	102370	102370	2016	2017	4	4	S	P
Coleman		SFB	3	6FCSABAT CNFH	6FCSABAT CNFH	056078	98319	98319	2016	2017	4	4	S	P
Coleman		SFB	3	6FCSABAT CNFH	6FCSABAT CNFH	0501020208	30589	30589	1996	1997	4	4	S	B		SMOLTS
Coleman		SFB	3	6FCSABAT CNFH	6FCSABAT CNFH	0501020302	30619	30619	1996	1997	4	4	S	B		SMOLTS; IHN +
Coleman		SFB	3	6FCSABAT CNFH	6FCSABAT CNFH	0501020114	295384	295384	1995	1996	3	3	S	I		SMOLT - IHN+
Coleman		SFB	3	6FCSABAT CNFH	6FCSABAT CNFH	0501020313	34257	34257	1996	1997	4	4	S	B		SMOLTS; IHN +
Coleman		SFB	3	6FCSABAT CNFH	6FCSABAT CNFH	0501020213	28501	28501	1996	1997	4	4	S	B		SMOLTS
Coleman		SFB	3	6FCSABAT CNFH	6FCSABAT CNFH	0501020307	34829	34829	1996	1997	4	4	S	B		SMOLTS; IHN +
Coleman		SFB	3	6FCSABAT CNFH	6FCSABAT CNFH	0501020305	34517	34517	1996	1997	4	4	S	B		SMOLTS; IHN +
Coleman		SFB	3	6FCSABAT CNFH	6FCSABAT CNFH	050882	78815	78815	2001	2002	4	4	P	I
Coleman		SFB	3	6FCSABAT CNFH	6FCSABAT CNFH	054472	346353	346353	2007	2008	4	5	S	P		Production
Coleman		SFB	3	6FCSABAT CNFH	6FCSABAT CNFH	0501040204	72867	72867	2001	2002	4	4	P	I
Coleman		SFB	3	6FCSABAT CNFH	6FCSABAT CNFH	0501040203	72468	72468	2001	2002	4	4	P	I
Coleman		SFB	3	6FCSABAT CNFH	6FCSABAT CNFH	050874	78255	78569	2001	2002	4	4	P	I
Coleman		SFB	3	6FCSABAT CNFH	6FCSABAT CNFH	050879	75445	75445	2001	2002	4	4	P	I
Coleman		SFB	3	6FCSABAT CNFH	6FCSABAT CNFH	050880	79730	79730	2001	2002	4	4	P	I
Coleman		SFB	3	6FCSABAT CNFH	6FCSABAT CNFH	0501040905	24055	24180	2007	2008	3	3	P	B		Stockton release group
Coleman		SFB	3	6FCSABAT CNFH	6FCSABAT CNFH	054468	226107	226107	2007	2008	4	5	S	P		Resubmited2.21.14Production
Coleman		SFB	3	6FCSABAT CNFH	6FCSABAT CNFH	054471	338491	338491	2007	2008	4	5	S	P		Resubmited2.21.14Production
Coleman		SFB	3	6FCSABAT CNFH	6FCSABAT CNFH	054399	110799	110799	2007	2008	4	5	S	P		Production
Coleman		SFB	3	6FCSABAT CNFH	6FCSABAT CNFH	0501030601	58049	58049	2000	2001	4	4	P	I
Coleman		SFB	3	6FCSABAT CNFH	6FCSABAT CNFH	054464	227353	227353	2007	2008	4	5	S	P		Production
Coleman		SFB	3	6FCSABAT CNFH	6FCSABAT CNFH	054465	220907	221167	2007	2008	4	4	S	P		Resubmited2.21.14Production
Coleman		SFB	3	6FCSABAT CNFH	6FCSABAT CNFH	0501010802	56721	56721	1992	1993	3	3	F	I
Coleman		SFB	3	6FCSABAT CNFH	6FCSABAT CNFH	0501021309	10154	10154	1999	2000	1	2		E		STUDY OF SURVIVAL AND CONTRIBUTION OF NATURALLY PRODUCED FALL CHINOOK.
Coleman		SFB	3	6FCSABAT CNFH	6FCSABAT CNFH	0501010801	54398	54398	1992	1993	3	3	F	I
Coleman		SFB	3	6FCSABAT CNFH	6FCSABAT CNFH	0501021308	10365	10365	1999	2000	1	1		E		STUDY OF SURVIVAL AND CONTRIBUTION OF NATURALLY PRODUCED FALL CHINOOK.
Coleman		SFB	3	6FCSABAT CNFH	6FCSABAT CNFH	052056	51533	51533	1989	1990	5	5	S	I
Coleman		SFB	3	6FCSABAT CNFH	6FCSABAT CNFH	0501011205	45472	45472	1994	1995	3	3	F	E		EXCESS FRY STUDY GROUP
Coleman		SFB	3	6FCSABAT CNFH	6FCSABAT CNFH	0601110208	21253	21253	1991	1992	3	3	G	E
Coleman		SFB	3	6FCSABAT CNFH	6FCSABAT CNFH	0601110206	24862	24862	1991	1992	2	2	G	E
Coleman		SFB	3	6FCSABAT CNFH	6FCSABAT CNFH	0601110207	26219	26219	1991	1992	3	3	G	E
Coleman		SFB	3	6FCSABAT CNFH	6FCSABAT CNFH	B50206	48299	48299	1987	1988	2	2	G			COLE880202
Coleman		SFB	3	6FCSABAT CNFH	6FCSABAT CNFH	0501021114	36245	36245	1998	1999	4	4	S	I
Coleman		SFB	3	6FCSABAT CNFH	6FCSABAT CNFH	0501021006	27888	29318	1998	1999	3	3	F	I		FRY EARLY RELEASE, IHN+
Coleman		SFB	3	6FCSABAT CNFH	6FCSABAT CNFH	0501010110	48656	48656	1990	1991	3	3	G	I
Coleman		SFB	3	6FCSABAT CNFH	6FCSABAT CNFH	H50402	24933	24933	1985	1986	NA	5	G	I
Coleman		SFB	3	6FCSABAT CNFH	6FCSABAT CNFH	0501011206	52653	52653	1994	1995	4	4	S	E		< 90/LB STUDY
Coleman		SFB	3	6FCSABAT CNFH	6FCSABAT CNFH	0501021507	34553	34553	1999	2000	4	4	S	I
Coleman		SFB	3	6FCSABAT CNFH	6FCSABAT CNFH	0501020402	34416	34416	1996	1997	4	4	S	B		IHN +
Coleman		SFB	3	6FCSABAT CNFH	6FCSABAT CNFH	0501020512	27628	27628	1997	1998	3	3	S	I		IHN - EARLY RELEASE
Coleman		SFB	3	6FCSABAT CNFH	6FCSABAT CNFH	0501021404	34628	35169	1999	2000	4	4	S	I
Coleman		SFB	3	6FCSABAT CNFH	6FCSABAT CNFH	0501011515	46216	46216	1999	2000	3	3	F	I		STOCKTON IN RIVER SURVIVAL STUDY
Coleman		SFB	3	6FCSABAT CNFH	6FCSABAT CNFH	0501020102	47168	47168	1999	2000	3	3	F	I		STOCKTON IN RIVER SURVIVAL STUDY
Coleman		SFB	3	6FCSABAT CNFH	6FCSABAT CNFH	0601110209	21111	21111	1991	1992	3	3	G	E
Coleman		SFB	3	6FCSABAT CNFH	6FCSABAT CNFH	054304	9756	9756	1984	1985	NA	5	G	I
Coleman		SFB	3	6FCSABAT CNFH	6FCSABAT CNFH	H50404	26900	26900	1985	1986	NA	5	G	I
Coleman		SFB	3	6FCSABAT CNFH	6FCSABAT CNFH	050947	21871	21871	1984	1985	NA	5	G	I
Coleman		SFB	3	6FCSABAT CNFH	6FCSABAT CNFH	051840	51807	51807	1986	1987	5	5	G	I
Coleman		SFB	3	6FCSABAT CNFH	6FCSABAT CNFH	052040	39379	39379	1988	1989	5	5	S	I
Coleman		SFB	3	6FCSABAT CNFH	6FCSABAT CNFH	H50205	20788	20788	1979	1980	NA	2	G	I
Coleman		SFB	3	6FCSABAT CNFH	6FCSABAT CNFH	H50204	21939	21939	1979	1980	NA	2	G	I
Coleman		SFB	3	6FCSABAT CNFH	6FCSABAT CNFH	055691	103991	103991	2013	2014	3	3	P	B		Off-site release due to Sacramento River drought conditions
Coleman		SFB	3	6FCSABAT CNFH	6FCSABAT CNFH	055692	108312	108312	2013	2014	4	4	P	B		Off-site release due to Sacramento River drought conditions
Coleman		SFB	3	6FCSABAT CNFH	6FCSABAT CNFH	055693	106227	106227	2013	2014	4	4	P	B		Off-site release due to Sacramento River drought conditions
Coleman		SFB	3	6FCSABAT CNFH	6FCSABAT CNFH	055794	107111	107111	2014	2015	4	4	P	B		Duetodrought, all trucked to Delta to bypass the poor river conditions
Coleman		SFB	3	6FCSABAT CNFH	6FCSABAT CNFH	055798	114111	114111	2014	2015	4	4	S	B		Duetodrought, all trucked to Delta to bypass the poor river conditions
Coleman		SFB	3	6FCSABAT CNFH	6FCSABAT CNFH	055805	108834	108834	2014	2015	4	4	S	B		Duetodrought, all trucked to Delta to bypass the poor river conditions
Coleman		SFB	3	6FCSABAT CNFH	6FCSABAT CNFH	055806	100607	100863	2014	2015	4	4	S	B		Duetodrought, all trucked to Delta to bypass the poor river conditions
Coleman		SFB	3	6FCSABAT CNFH	6FCSABAT CNFH	055807	106747	107068	2014	2015	4	4	S	B		Duetodrought, all trucked to Delta to bypass the poor river conditions
Coleman		SFB	3	6FCSABAT CNFH	6FCSABAT CNFH	055810	103338	103856	2014	2015	5	5	S	B		Duetodrought, all trucked to Delta to bypass the poor river conditions
Coleman		SFB	3	6FCSABAT CNFH	6FCSABAT CNFH	055811	99921	100179	2014	2015	5	5	S	B		Duetodrought, all trucked to Delta to bypass the poor river conditions
Coleman		SFB	3	6FCSABAT CNFH	6FCSABAT CNFH	055809	103877	103877	2014	2015	4	4	S	B		Duetodrought, all trucked to Delta to bypass the poor river conditions
Coleman		SFB	3	6FCSABAT CNFH	6FCSABAT CNFH	055808	101499	102282	2014	2015	4	4	S	B		Duetodrought, all trucked to Delta to bypass the poor river conditions
Coleman		SFB	3	6FCSABAT CNFH	6FCSABAT CNFH	055781	103366	103366	2014	2015	3	3	P	B		Duetodrought, all trucked to Delta to bypass the poor river conditions
Coleman		SFB	3	6FCSABAT CNFH	6FCSABAT CNFH	055782	103407	103407	2014	2015	3	3	P	B		Duetodrought, all trucked to Delta to bypass the poor river conditions
Coleman		SFB	3	6FCSABAT CNFH	6FCSABAT CNFH	055783	111208	111208	2014	2015	3	3	P	B		Duetodrought, all trucked to Delta to bypass the poor river conditions
Coleman		SFB	3	6FCSABAT CNFH	6FCSABAT CNFH	055784	105129	105129	2014	2015	3	3	P	B		Duetodrought, all trucked to Delta to bypass the poor river conditions
Coleman		SFB	3	6FCSABAT CNFH	6FCSABAT CNFH	055785	111112	111112	2014	2015	3	3	P	B		Duetodrought, all trucked to Delta to bypass the poor river conditions
Coleman		SFB	3	6FCSABAT CNFH	6FCSABAT CNFH	055786	86765	86765	2014	2015	3	3	P	B		Duetodrought, all trucked to Delta to bypass the poor river conditions
Coleman		SFB	3	6FCSABAT CNFH	6FCSABAT CNFH	055787	114397	114685	2014	2015	3	3	P	B		Duetodrought, all trucked to Delta to bypass the poor river conditions
Coleman		SFB	3	6FCSABAT CNFH	6FCSABAT CNFH	055788	96479	96479	2014	2015	3	3	P	B		Duetodrought, all trucked to Delta to bypass the poor river conditions
Coleman		SFB	3	6FCSABAT CNFH	6FCSABAT CNFH	0501021513	47053	47053	2003	2004	2	2		P		STOCKTON STUDY GROUP
Coleman		SFB	3	6FCSABAT CNFH	6FCSABAT CNFH	0501020107	48360	48360	2004	2005	2	2	P	B		Stockton release group, low tag loss days result of water loss
Coleman		SFB	3	6FCSABAT CNFH	6FCSABAT CNFH	0501020108	49512	49512	2004	2005	2	2	P	B		Stockton release group, low tag loss days result of water loss
Coleman		SFB	3	6FCSABAT CNFH	6FCSABAT CNFH	0501020109	25242	25242	2004	2005	3	3	P	B		Stockton release group; high mortality due to CNFH power failure, total mort est
Coleman		SFB	3	6FCSABAT CNFH	6FCSABAT CNFH	0501040704	23224	23542	2005	2006	2	2	P	B		Stockton release group
Coleman		SFB	3	6FCSABAT CNFH	6FCSABAT CNFH	0501040705	24668	24920	2005	2006	2	2	P	B		Stockton release group
Coleman		SFB	3	6FCSABAT CNFH	6FCSABAT CNFH	0501040702	23674	23799	2005	2006	2	2	P	B		Stockton release group
Coleman		SFB	3	6FCSABAT CNFH	6FCSABAT CNFH	054894	114907	114907	2008	2009	4	4	S	P		Production
Coleman		SFB	3	6FCSABAT CNFH	6FCSABAT CNFH	054895	124228	124228	2008	2009	4	4	S	P		Production
Coleman		SFB	3	6FCSABAT CNFH	6FCSABAT CNFH	054896	112556	112556	2008	2009	4	4	S	P		Production
Coleman		SFB	3	6FCSABAT CNFH	6FCSABAT CNFH	054897	125703	125703	2008	2009	4	4	S	P		Production
Coleman		SFB	3	6FCSABAT CNFH	6FCSABAT CNFH	054898	112230	112230	2008	2009	4	4	S	P		Production
Coleman		SFB	3	6FCSABAT CNFH	6FCSABAT CNFH	054899	111839	111839	2008	2009	4	4	S	P		Production
Coleman		SFB	3	6FCSABAT CNFH	6FCSABAT CNFH	054891	117384	117384	2008	2009	4	4	S	P		Production
Coleman		SFB	3	6FCSABAT CNFH	6FCSABAT CNFH	056058	95911	96106	2016	2017	3	3	P	B
Coleman		SFB	3	6FCSABAT CNFH	6FCSABAT CNFH	056060	101149	101700	2016	2017	3	3	P	B
Coleman		SFB	3	6FCSABAT CNFH	6FCSABAT CNFH	056063	103195	103195	2016	2017	3	3	P	B
Coleman		SFB	3	6FCSABAT CNFH	6FCSABAT CNFH	056064	118521	118521	2016	2017	3	3	P	B
Coleman		SFB	3	6FCSABAT CNFH	6FCSABAT CNFH	056068	110129	110129	2016	2017	4	4	P	P
Coleman		SFB	3	6FCSABAT CNFH	6FCSABAT CNFH	056072	107992	107992	2016	2017	4	4	P	P
Coleman		SFB	3	6FCSABAT CNFH	6FCSABAT CNFH	056073	107883	107883	2016	2017	4	4	S	P
Coleman		SFB	3	6FCSABAT CNFH	6FCSABAT CNFH	056077	116071	116071	2016	2017	4	4	S	P
Coleman		SFB	3	6FCSABAT CNFH	6FCSABAT CNFH	056079	112402	112402	2016	2017	4	4	S	P
Coleman		SFB	3	6FCSABAT CNFH	6FCSABAT CNFH	056080	100531	100531	2016	2017	4	4	S	P
Coleman		SFB	3	6FCSABAT CNFH	6FCSABAT CNFH	056081	115292	115292	2016	2017	4	4	S	P
Coleman		SFB	3	6FCSABAT CNFH	6FCSABAT CNFH	056082	96982	96982	2016	2017	4	4	S	P
Coleman		SFB	3	6FCSABAT CNFH	6FCSABAT CNFH	056065	112757	113039	2016	2017	4	4	P	P
Coleman		SFB	3	6FCSABAT CNFH	6FCSABAT CNFH	056066	100368	100368	2016	2017	4	4	P	P
Coleman		SFB	3	6FCSABAT CNFH	6FCSABAT CNFH	056083	109423	109423	2016	2017	4	4	S	P
Coleman		SFB	3	6FCSABAT CNFH	6FCSABAT CNFH	056075	112050	112050	2016	2017	4	4	S	P
Coleman		SFB	3	6FCSABAT CNFH	6FCSABAT CNFH	056084	120432	120432	2016	2017	4	4	S	P
Coleman		SFB	3	6FCSABAT CNFH	6FCSABAT CNFH	056085	111545	111545	2016	2017	4	4	S	P
Coleman		SFB	3	6FCSABAT CNFH	6FCSABAT CNFH	055959	122928	122928	2015	2016	3	3	P	P
Coleman		SFB	3	6FCSABAT CNFH	6FCSABAT CNFH	055956	114271	114271	2015	2016	3	3	P	P		resubmit rel date 11.2017
Coleman		SFB	3	6FCSABAT CNFH	6FCSABAT CNFH	055957	95513	95513	2015	2016	4	4	P	P		resubmit rel date 11.2017
Coleman		SFB	3	6FCSABAT CNFH	6FCSABAT CNFH	055962	93418	93418	2015	2016	3	3	P	P		resubmit rel date 11.2017
Coleman		SFB	3	6FCSABAT CNFH	6FCSABAT CNFH	0501020403	34802	34802	1996	1997	5	5	S	B		SMOLTS
Coleman		SFB	3	6FCSABAT CNFH	6FCSABAT CNFH	0501020304	31413	31413	1996	1997	4	4	S	B		SMOLTS; IHN +
Coleman		SFB	3	6FCSABAT CNFH	6FCSABAT CNFH	0501020312	35045	35045	1996	1997	4	4	S	B		SMOLTS; IHN +
Coleman		SFB	3	6FCSABAT CNFH	6FCSABAT CNFH	050883	77728	77728	2001	2002	4	4	P	I
Coleman		SFB	3	6FCSABAT CNFH	6FCSABAT CNFH	0501040304	49714	49965	2001	2002	2	2	P	I		FALL FRY RELEASE
Coleman		SFB	3	6FCSABAT CNFH	6FCSABAT CNFH	0501040202	71246	72126	2001	2002	4	4	P	I
Coleman		SFB	3	6FCSABAT CNFH	6FCSABAT CNFH	054392	91718	91718	2007	2008	5	5	S	B		Off site release - trucked to delta, Conoco Phillips Resub 6.4.14
Coleman		SFB	3	6FCSABAT CNFH	6FCSABAT CNFH	054393	108921	108921	2007	2008	4	4	S	P		Production
Coleman		SFB	3	6FCSABAT CNFH	6FCSABAT CNFH	054394	113845	113845	2007	2008	5	5	S	B		Resub2.21.14Off site release-trucked to delta,San Pablo Bay at Mare Island
Coleman		SFB	3	6FCSABAT CNFH	6FCSABAT CNFH	H50304	22829	22829	1979	1980	NA	3	G	I
Coleman		SFB	3	6FCSABAT CNFH	6FCSABAT CNFH	H50302	22560	22560	1979	1980	NA	2	G	I
Coleman		SFB	3	6FCSABAT CNFH	6FCSABAT CNFH	050570	64981	64981	2000	2001	4	4	P	I
Coleman		SFB	3	6FCSABAT CNFH	6FCSABAT CNFH	050566	64479	64479	2000	2001	4	4	P	I
Coleman		SFB	3	6FCSABAT CNFH	6FCSABAT CNFH	0501030508	59872	59872	2000	2001	4	4	P	I
Coleman		SFB	3	6FCSABAT CNFH	6FCSABAT CNFH	0501030509	58197	58197	2000	2001	4	4	P	I
Coleman		SFB	3	6FCSABAT CNFH	6FCSABAT CNFH	0501030502	44594	44594	2000	2001	2	2	P	I
Coleman		SFB	3	6FCSABAT CNFH	6FCSABAT CNFH	0501030503	57896	57896	2000	2001	4	4	P	I
Coleman		SFB	3	6FCSABAT CNFH	6FCSABAT CNFH	054466	222908	222908	2007	2008	4	4	S	P		Resubmited2.21.14Production
Coleman		SFB	3	6FCSABAT CNFH	6FCSABAT CNFH	054467	224687	224687	2007	2008	4	4	S	P		Production
Coleman		SFB	3	6FCSABAT CNFH	6FCSABAT CNFH	0501020408	12486	12486	1998	1999	2	3		O		WILD FISH CAPTURED IN SCREW TRAPS AT RBDD. retention rate 94%, tag loss day 21
Coleman		SFB	3	6FCSABAT CNFH	6FCSABAT CNFH	0501011514	48798	49044	1999	2000	3	3	F	I		STOCKTON IN RIVER SURVIVAL STUDY
Coleman		SFB	3	6FCSABAT CNFH	6FCSABAT CNFH	0501020409	13367	13367	1998	1999	1	2		O		WILD FISH CAPTURED IN SCREW TRAPS AT RBDD. retention rate 94%, tag loss day 21
Coleman		SFB	3	6FCSABAT CNFH	6FCSABAT CNFH	0501021311	6383	6383	1999	2000	2	4		E		STUDY OF SURVIVAL AND CONTRIBUTION OF NATURALLY PRODUCED FALL CHINOOK.
Coleman		SFB	3	6FCSABAT CNFH	6FCSABAT CNFH	B50203	53276	53276	1991	1992	3	3	G	E
Coleman		SFB	3	6FCSABAT CNFH	6FCSABAT CNFH	0501020411	301	301	1998	1999	4	4		O		WILD FISH CAPTURED IN SCREW TRAPS AT RBDD. retention rate 94%, tag loss day 21
Coleman		SFB	3	6FCSABAT CNFH	6FCSABAT CNFH	0501020609	31952	31952	1997	1998	4	4	S	I		IHN - EARLY RELEASE
Coleman		SFB	3	6FCSABAT CNFH	6FCSABAT CNFH	0601141101	30715	30715	1992	1993	4	4	S	I		NON FLUSHING FLOW RELEASE
Coleman		SFB	3	6FCSABAT CNFH	6FCSABAT CNFH	0501021112	35099	35645	1998	1999	4	4	S	I
Coleman		SFB	3	6FCSABAT CNFH	6FCSABAT CNFH	0501021115	35530	35896	1998	1999	4	4	S	I
Coleman		SFB	3	6FCSABAT CNFH	6FCSABAT CNFH	0501021315	32817	33361	1999	2000	4	4	S	I
Coleman		SFB	3	6FCSABAT CNFH	6FCSABAT CNFH	0501021313	33820	34000	1999	2000	4	4	S	I
Coleman		SFB	3	6FCSABAT CNFH	6FCSABAT CNFH	0501020607	33392	33392	1997	1998	4	4	S	I		IHN - EARLY RELEASE
Coleman		SFB	3	6FCSABAT CNFH	6FCSABAT CNFH	H50307	29136	29136	1984	1985	NA	3	G	I
Coleman		SFB	3	6FCSABAT CNFH	6FCSABAT CNFH	0501020608	32007	32007	1997	1998	4	4	S	I		IHN - EARLY RELEASE
Coleman		SFB	3	6FCSABAT CNFH	6FCSABAT CNFH	052055	51069	51069	1989	1990	5	5	S	I
Coleman		SFB	3	6FCSABAT CNFH	6FCSABAT CNFH	0501021509	35908	35908	1999	2000	4	4	S	I
Coleman		SFB	3	6FCSABAT CNFH	6FCSABAT CNFH	0501021101	32136	34537	1998	1999	4	4	S	I
Coleman		SFB	3	6FCSABAT CNFH	6FCSABAT CNFH	0501040706	24256	24625	2005	2006	2	2	P	B		Stockton release group
Coleman		SFB	3	6FCSABAT CNFH	6FCSABAT CNFH	053865	41770	41770	2006	2007	4	4	S	P		Resub2.21.14taggedinsame raceway as 053864, same length&tag retention dataset
Coleman		SFB	3	6FCSABAT CNFH	6FCSABAT CNFH	054881	106531	106531	2008	2009	4	4	S	P		Production
Coleman		SFB	3	6FCSABAT CNFH	6FCSABAT CNFH	055378	113686	113686	2010	2011	5	5	P	B		Off-site release resubmitted 6.16.14
Coleman		SFB	3	6FCSABAT CNFH	6FCSABAT CNFH	055379	106750	106750	2010	2011	4	4	P	P		Production
Coleman		SFB	3	6FCSABAT CNFH	6FCSABAT CNFH	055380	109892	109892	2010	2011	4	4	P	P		Production
Coleman		SFB	3	6FCSABAT CNFH	6FCSABAT CNFH	055514	84243	84243	2011	2012	4	4	P	P		Production
Coleman		SFB	3	6FCSABAT CNFH	6FCSABAT CNFH	0501030602	61071	61071	2000	2001	4	4	P	I
Coleman		SFB	3	6FCSABAT CNFH	6FCSABAT CNFH	055789	109417	109417	2014	2015	4	4	P	B		Duetodrought, all trucked to Delta to bypass the poor river conditions
Coleman		SFB	3	6FCSABAT CNFH	6FCSABAT CNFH	055790	106614	106614	2014	2015	4	4	P	B		Duetodrought, all trucked to Delta to bypass the poor river conditions
Coleman		SFB	3	6FCSABAT CNFH	6FCSABAT CNFH	055791	106009	106009	2014	2015	4	4	P	B		Duetodrought, all trucked to Delta to bypass the poor river conditions
Coleman		SFB	3	6FCSABAT CNFH	6FCSABAT CNFH	055792	103126	103126	2014	2015	4	4	P	B		Duetodrought, all trucked to Delta to bypass the poor river conditions
Coleman		SFB	3	6FCSABAT CNFH	6FCSABAT CNFH	055793	111213	111213	2014	2015	4	4	P	B		Duetodrought, all trucked to Delta to bypass the poor river conditions
Coleman		SFB	3	6FCSABAT CNFH	6FCSABAT CNFH	0501021514	48808	48808	2003	2004	2	2		P		STOCKTON STUDY GROUP
Coleman		SFB	3	6FCSABAT CNFH	6FCSABAT CNFH	0501020106	50147	50147	2002	2003	2	2	P	P		Stockton study group
Coleman		SFB	3	6FCSABAT CNFH	6FCSABAT CNFH	0501020105	49848	49848	2002	2003	2	2	P	E		Stockton study group
Coleman		SFB	3	6FCSABAT CNFH	6FCSABAT CNFH	0501020104	49896	49896	2002	2003	3	3	P	P		FALL FRY RELEASE
Coleman		SFB	3	6FCSABAT CNFH	6FCSABAT CNFH	0501020103	47176	47176	2002	2003	3	3	P	E		Stockton study group
Coleman		SFB	3	6FCSABAT CNFH	6FCSABAT CNFH	055952	101339	101339	2015	2016	4	4	P	P		resubmit rel date 11.2017
Coleman		SFB	3	6FCSABAT CNFH	6FCSABAT CNFH	052489	12315	12315	2015	2016	4	4	P	P
Coleman		SFB	3	6FCSABAT CNFH	6FCSABAT CNFH	055953	104024	104024	2015	2016	4	4	P	P
Coleman		SFB	3	6FCSABAT CNFH	6FCSABAT CNFH	055971	116386	116694	2015	2016	4	4	S	P
Coleman		SFB	3	6FCSABAT CNFH	6FCSABAT CNFH	055972	97727	97727	2015	2016	4	4	S	P
Coleman		SFB	3	6FCSABAT CNFH	6FCSABAT CNFH	055973	116636	116636	2015	2016	4	4	S	P
Coleman		SFB	3	6FCSABAT CNFH	6FCSABAT CNFH	055974	94858	94858	2015	2016	4	4	S	P
Coleman		SFB	3	6FCSABAT CNFH	6FCSABAT CNFH	055970	99060	99060	2015	2016	4	4	S	P		resubmit rel date 11.2017
Coleman		SFB	3	6FCSABAT CNFH	6FCSABAT CNFH	055978	117001	117001	2015	2016	4	4	S	P
Coleman		SFB	3	6FCSABAT CNFH	6FCSABAT CNFH	055979	111343	111343	2015	2016	4	4	S	P
Coleman		SFB	3	6FCSABAT CNFH	6FCSABAT CNFH	055976	115582	115582	2015	2016	4	4	S	P		resubmit rel date 11.2017
Coleman		SFB	3	6FCSABAT CNFH	6FCSABAT CNFH	055975	109359	109726	2015	2016	4	4	S	P
Coleman		SFB	3	6FCSABAT CNFH	6FCSABAT CNFH	055977	112920	112920	2015	2016	4	4	S	P
Coleman		SFB	3	6FCSABAT CNFH	6FCSABAT CNFH	055960	90361	90361	2015	2016	4	4	P	P		resubmit rel date 11.2017
Coleman		SFB	3	6FCSABAT CNFH	6FCSABAT CNFH	055961	111609	111609	2015	2016	4	4	P	P
Coleman		SFB	3	6FCSABAT CNFH	6FCSABAT CNFH	055954	100555	100555	2015	2016	3	3	P	P		resubmit rel date 11.2017
Coleman		SFB	3	6FCSABAT CNFH	6FCSABAT CNFH	055955	116707	116707	2015	2016	4	4	P	P		resubmit rel date 11.2017
Coleman		SFB	3	6FCSABAT CNFH	6FCSABAT CNFH	055958	107719	107719	2015	2016	3	3	P	P		resubmit rel date 11.2017
Coleman		SFB	3	6FCSABAT CNFH	6FCSABAT CNFH	055963	116075	116075	2015	2016	4	4	P	P		resubmit rel date 11.2017
Coleman		SFB	3	6FCSABAT CNFH	6FCSABAT CNFH	055964	91715	91947	2015	2016	4	4	P	P
Coleman		SFB	3	6FCSABAT CNFH	6FCSABAT CNFH	055969	119619	119619	2015	2016	4	4	S	P
Coleman		SFB	3	6FCSABAT CNFH	6FCSABAT CNFH	055967	96831	96831	2015	2016	4	4	S	P
Coleman		SFB	3	6FCSABAT CNFH	6FCSABAT CNFH	055968	118778	118778	2015	2016	4	4	S	P
Coleman		SFB	3	6FCSABAT CNFH	6FCSABAT CNFH	055965	116073	116073	2015	2016	4	4	P	P
Coleman		SFB	3	6FCSABAT CNFH	6FCSABAT CNFH	055966	113019	113019	2015	2016	4	4	S	P
Coleman		SFB	3	6FCSABAT CNFH	6FCSABAT CNFH	0501020115	308443	308443	1995	1996	3	3	S	I		SMOLT
Coleman		SFB	3	6FCSABAT CNFH	6FCSABAT CNFH	0501020405	34298	34298	1996	1997	5	5	S	B		SMOLTS
Coleman		SFB	3	6FCSABAT CNFH	6FCSABAT CNFH	0501020301	33195	33195	1996	1997	4	4	S	B		SMOLTS
Coleman		SFB	3	6FCSABAT CNFH	6FCSABAT CNFH	0501020314	34681	34681	1996	1997	4	4	S	B		IHN +
Coleman		SFB	3	6FCSABAT CNFH	6FCSABAT CNFH	0501020308	35473	35473	1996	1997	4	4	S	B		SMOLTS; IHN +
Coleman		SFB	3	6FCSABAT CNFH	6FCSABAT CNFH	0501020215	34936	34936	1996	1997	4	4	S	B		SMOLTS
Coleman		SFB	3	6FCSABAT CNFH	6FCSABAT CNFH	0501020212	32813	32813	1996	1997	4	4	S	B		SMOLTS
Coleman		SFB	3	6FCSABAT CNFH	6FCSABAT CNFH	0501020211	30962	30962	1996	1997	4	4	S	B		SMOLTS
Coleman		SFB	3	6FCSABAT CNFH	6FCSABAT CNFH	0501020401	34417	34417	1996	1997	4	4	S	B		IHN +
Coleman		SFB	3	6FCSABAT CNFH	6FCSABAT CNFH	0501020306	34492	34492	1996	1997	4	4	S	B		SMOLTS; IHN +
Coleman		SFB	3	6FCSABAT CNFH	6FCSABAT CNFH	0501020214	32178	32178	1996	1997	4	4	S	B		SMOLTS
Coleman		SFB	3	6FCSABAT CNFH	6FCSABAT CNFH	0501020311	35198	35198	1996	1997	4	4	S	B		SMOLTS; IHN +
Coleman		SFB	3	6FCSABAT CNFH	6FCSABAT CNFH	0501020201	268960	268960	1995	1996	4	4	S	I		SMOLT, APPROXIMATELY 57,000 CWT'S LOST TO IHN PRIOR TO RELEASE, +++++IHN
Coleman		SFB	3	6FCSABAT CNFH	6FCSABAT CNFH	0501020210	33307	33307	1996	1997	4	4	S	B		SMOLTS
Coleman		SFB	3	6FCSABAT CNFH	6FCSABAT CNFH	0501020209	32018	32018	1996	1997	4	4	S	B		SMOLTS
Coleman		SFB	3	6FCSABAT CNFH	6FCSABAT CNFH	0501020303	31826	31826	1996	1997	4	4	S	B		SMOLTS; IHN +
Coleman		SFB	3	6FCSABAT CNFH	6FCSABAT CNFH	050884	79138	79138	2001	2002	4	4	P	I
Coleman		SFB	3	6FCSABAT CNFH	6FCSABAT CNFH	050885	78259	78259	2001	2002	4	4	P	I
Coleman		SFB	3	6FCSABAT CNFH	6FCSABAT CNFH	050886	78641	78641	2001	2002	4	4	P	I
Coleman		SFB	3	6FCSABAT CNFH	6FCSABAT CNFH	050887	78035	78350	2001	2002	4	4	P	I		289 TAGGED FISH WERE REMOVED FOR EXPERIMENTS
Coleman		SFB	3	6FCSABAT CNFH	6FCSABAT CNFH	054398	109295	109295	2007	2008	4	5	S	P		Resubmited2.21.14Production
Coleman		SFB	3	6FCSABAT CNFH	6FCSABAT CNFH	0501040906	23733	23733	2007	2008	3	3	P	B		Stockton release group
Coleman		SFB	3	6FCSABAT CNFH	6FCSABAT CNFH	0501040302	50205	50457	2001	2002	3	3	P	I		FALL FRY RELEASE
Coleman		SFB	3	6FCSABAT CNFH	6FCSABAT CNFH	0501040301	48956	49960	2001	2002	3	3	P	I		FALL FRY RELEASE
Coleman		SFB	3	6FCSABAT CNFH	6FCSABAT CNFH	0501040209	71725	71725	2001	2002	4	4	P	I
Coleman		SFB	3	6FCSABAT CNFH	6FCSABAT CNFH	0501040208	73443	73443	2001	2002	4	4	P	I
Coleman		SFB	3	6FCSABAT CNFH	6FCSABAT CNFH	0501040207	72025	72318	2001	2002	4	4	P	I
Coleman		SFB	3	6FCSABAT CNFH	6FCSABAT CNFH	0501040206	72306	72306	2001	2002	4	4	P	I
Coleman		SFB	3	6FCSABAT CNFH	6FCSABAT CNFH	0501040205	71501	71794	2001	2002	4	4	P	I
Coleman		SFB	3	6FCSABAT CNFH	6FCSABAT CNFH	0501040303	49373	49624	2001	2002	2	2	P	I		FALL FRY RELEASE
Coleman		SFB	3	6FCSABAT CNFH	6FCSABAT CNFH	0501040201	72064	72064	2001	2002	4	4	P	I		Problems with tagging machine, numbers are still believed to be accurate
Coleman		SFB	3	6FCSABAT CNFH	6FCSABAT CNFH	0501040106	70928	71305	2001	2002	4	4	P	I
Coleman		SFB	3	6FCSABAT CNFH	6FCSABAT CNFH	050875	78030	78714	2001	2002	4	4	P	I
Coleman		SFB	3	6FCSABAT CNFH	6FCSABAT CNFH	050876	77386	77386	2001	2002	4	4	P	I
Coleman		SFB	3	6FCSABAT CNFH	6FCSABAT CNFH	050877	77992	77992	2001	2002	4	4	P	I
Coleman		SFB	3	6FCSABAT CNFH	6FCSABAT CNFH	050878	77223	77223	2001	2002	4	4	P	I
Coleman		SFB	3	6FCSABAT CNFH	6FCSABAT CNFH	050881	78898	78898	2001	2002	4	4	P	I
Coleman		SFB	3	6FCSABAT CNFH	6FCSABAT CNFH	0501040105	70307	70662	2001	2002	4	4	P	I
Coleman		SFB	3	6FCSABAT CNFH	6FCSABAT CNFH	0501040107	73430	73430	2001	2002	4	4	P	I
Coleman		SFB	3	6FCSABAT CNFH	6FCSABAT CNFH	0501040901	23557	23557	2007	2008	3	3	P	B		Stockton release group
Coleman		SFB	3	6FCSABAT CNFH	6FCSABAT CNFH	0501040902	25421	25421	2007	2008	3	3	P	B		Stockton release group
Coleman		SFB	3	6FCSABAT CNFH	6FCSABAT CNFH	0501040903	24687	24813	2007	2008	3	3	P	B		Stockton release group
Coleman		SFB	3	6FCSABAT CNFH	6FCSABAT CNFH	0501040904	25734	25863	2007	2008	3	3	P	B		Stockton release group
Coleman		SFB	3	6FCSABAT CNFH	6FCSABAT CNFH	054104	10330	10330	1984	1985	NA	5	G	I
Coleman		SFB	3	6FCSABAT CNFH	6FCSABAT CNFH	0501040907	24953	25079	2007	2008	3	3	P	B		Stockton release group
Coleman		SFB	3	6FCSABAT CNFH	6FCSABAT CNFH	0501040908	24853	24853	2007	2008	3	3	P	B		Stockton release group
Coleman		SFB	3	6FCSABAT CNFH	6FCSABAT CNFH	054391	111161	111161	2007	2008	4	4	S	P		Resubmited2.21.14Production
Coleman		SFB	3	6FCSABAT CNFH	6FCSABAT CNFH	054395	109247	109247	2007	2008	4	5	S	P		Production
Coleman		SFB	3	6FCSABAT CNFH	6FCSABAT CNFH	054397	109178	109178	2007	2008	6	6	S	B		Off site release - trucked to delta, Conoco Phillips Resub 6.4.14
Coleman		SFB	3	6FCSABAT CNFH	6FCSABAT CNFH	050567	62403	62403	2000	2001	4	4	P	I
Coleman		SFB	3	6FCSABAT CNFH	6FCSABAT CNFH	054469	224293	224293	2007	2008	4	5	S	P		Resubmited2.21.14Production
Coleman		SFB	3	6FCSABAT CNFH	6FCSABAT CNFH	054470	221255	221255	2007	2008	4	5	S	P		Resubmited2.21.14Production
Coleman		SFB	3	6FCSABAT CNFH	6FCSABAT CNFH	050499	62110	62110	2000	2001	4	4	P	I
Coleman		SFB	3	6FCSABAT CNFH	6FCSABAT CNFH	0501030603	61754	62391	2000	2001	4	4	P	I
Coleman		SFB	3	6FCSABAT CNFH	6FCSABAT CNFH	0501030604	62325	63940	2000	2001	4	4	P	I
Coleman		SFB	3	6FCSABAT CNFH	6FCSABAT CNFH	0501030605	61099	61416	2000	2001	4	4	P	I
Coleman		SFB	3	6FCSABAT CNFH	6FCSABAT CNFH	0501030606	63265	63589	2000	2001	4	4	P	I
Coleman		SFB	3	6FCSABAT CNFH	6FCSABAT CNFH	0501030607	63677	63999	2000	2001	4	4	P	I
Coleman		SFB	3	6FCSABAT CNFH	6FCSABAT CNFH	0501030608	63266	64229	2000	2001	4	4	P	I
Coleman		SFB	3	6FCSABAT CNFH	6FCSABAT CNFH	050573	64110	64110	2000	2001	4	4	P	I
Coleman		SFB	3	6FCSABAT CNFH	6FCSABAT CNFH	050568	65645	65975	2000	2001	4	4	P	I
Coleman		SFB	3	6FCSABAT CNFH	6FCSABAT CNFH	050565	64185	64511	2000	2001	4	4	P	I
Coleman		SFB	3	6FCSABAT CNFH	6FCSABAT CNFH	050572	65502	65502	2000	2001	4	4	P	I
Coleman		SFB	3	6FCSABAT CNFH	6FCSABAT CNFH	050571	65463	65463	2000	2001	4	4	P	I
Coleman		SFB	3	6FCSABAT CNFH	6FCSABAT CNFH	050569	65355	65355	2000	2001	4	4	P	I
Coleman		SFB	3	6FCSABAT CNFH	6FCSABAT CNFH	050498	65412	65412	2000	2001	4	4	P	I
Coleman		SFB	3	6FCSABAT CNFH	6FCSABAT CNFH	050564	58822	58822	2000	2001	4	4	P	I
Coleman		SFB	3	6FCSABAT CNFH	6FCSABAT CNFH	050497	65275	65275	2000	2001	4	4	P	I
Coleman		SFB	3	6FCSABAT CNFH	6FCSABAT CNFH	0501030507	59109	59109	2000	2001	4	4	P	I
Coleman		SFB	3	6FCSABAT CNFH	6FCSABAT CNFH	B61401	48280	48280	1987	1988	2	2	G			COLE880203
Coleman		SFB	3	6FCSABAT CNFH	6FCSABAT CNFH	051940	52796	52796	1987	1988	5	5	G			COLE880504
Coleman		SFB	3	6FCSABAT CNFH	6FCSABAT CNFH	0501030504	62298	63929	2000	2001	4	4	P	I
Coleman		SFB	3	6FCSABAT CNFH	6FCSABAT CNFH	0501030505	61379	63640	2000	2001	4	4	P	I
Coleman		SFB	3	6FCSABAT CNFH	6FCSABAT CNFH	0501030506	62634	63603	2000	2001	4	4	P	I
Coleman		SFB	3	6FCSABAT CNFH	6FCSABAT CNFH	0501030105	49447	49447	2000	2001	2	2	P	I		STOCKTON STUDY GROUP
Coleman		SFB	3	6FCSABAT CNFH	6FCSABAT CNFH	0501030501	46413	46413	2000	2001	3	3	P	I
Coleman		SFB	3	6FCSABAT CNFH	6FCSABAT CNFH	0501021515	46944	47449	2000	2001	3	3	P	I		STOCKTON STUDY GROUP
Coleman		SFB	3	6FCSABAT CNFH	6FCSABAT CNFH	052818	49373	49373	1991	1992	4	4	S	E
Coleman		SFB	3	6FCSABAT CNFH	6FCSABAT CNFH	0501011204	46730	46730	1994	1995	3	3	F	E		EXCESS FRY STUDY GROUP
Coleman		SFB	3	6FCSABAT CNFH	6FCSABAT CNFH	0501010908	49422	49422	1993	1994	3	3	F	I
Coleman		SFB	3	6FCSABAT CNFH	6FCSABAT CNFH	0501010310	55053	55053	1991	1992	3	3	G	E
Coleman		SFB	3	6FCSABAT CNFH	6FCSABAT CNFH	0501021310	11072	11072	1999	2000	2	2		E		STUDY OF SURVIVAL AND CONTRIBUTION OF NATURALLY PRODUCED FALL CHINOOK.
Coleman		SFB	3	6FCSABAT CNFH	6FCSABAT CNFH	052038	52677	52677	1988	1989	5	5	S	I
Coleman		SFB	3	6FCSABAT CNFH	6FCSABAT CNFH	0501020101	47098	47586	1999	2000	3	3	F	I		STOCKTON IN RIVER SURVIVAL STUDY
Coleman		SFB	3	6FCSABAT CNFH	6FCSABAT CNFH	0501010111	51139	51139	1990	1991	3	3	G	I
Coleman		SFB	3	6FCSABAT CNFH	6FCSABAT CNFH	0501020410	10990	10990	1998	1999	3	4		O		WILD FISH CAPTURED IN SCREW TRAPS AT RBDD. retention rate 94%, tag loss day 21
Coleman		SFB	3	6FCSABAT CNFH	6FCSABAT CNFH	0501010909	52860	52860	1993	1994	3	3	F	I
Coleman		SFB	3	6FCSABAT CNFH	6FCSABAT CNFH	0501010112	64118	64118	1990	1991	5	5	S	I
Coleman		SFB	3	6FCSABAT CNFH	6FCSABAT CNFH	0501020606	33413	33413	1997	1998	3	3	S	I		IHN - EARLY RELEASE
Coleman		SFB	3	6FCSABAT CNFH	6FCSABAT CNFH	0501020615	33286	33286	1997	1998	4	4	S	I		IHN DETECTED PRIOR TO RELEASE
Coleman		SFB	3	6FCSABAT CNFH	6FCSABAT CNFH	052037	51074	51074	1988	1989	5	5	S	I
Coleman		SFB	3	6FCSABAT CNFH	6FCSABAT CNFH	0501020704	35534	35534	1997	1998	4	4	S	I		IHN - EARLY RELEASE
Coleman		SFB	3	6FCSABAT CNFH	6FCSABAT CNFH	051939	51923	51923	1987	1988	5	5	G			COLE880503
Coleman		SFB	3	6FCSABAT CNFH	6FCSABAT CNFH	0501020703	32007	32007	1997	1998	4	4	S	I		IHN DETECTED PRIOR TO RELEASE
Coleman		SFB	3	6FCSABAT CNFH	6FCSABAT CNFH	0501020511	35122	35122	1997	1998	3	3	S	I		IHN - EARLY RELEASE
Coleman		SFB	3	6FCSABAT CNFH	6FCSABAT CNFH	0501020404	35000	35000	1996	1997	5	5	S	B		SMOLTS
Coleman		SFB	3	6FCSABAT CNFH	6FCSABAT CNFH	0501021401	32504	33768	1999	2000	4	4	S	I
Coleman		SFB	3	6FCSABAT CNFH	6FCSABAT CNFH	0501021011	31306	33884	1998	1999	4	4	S	I
Coleman		SFB	3	6FCSABAT CNFH	6FCSABAT CNFH	0501021409	34381	34562	1999	2000	4	4	S	I
Coleman		SFB	3	6FCSABAT CNFH	6FCSABAT CNFH	0501020612	28585	28585	1997	1998	4	4	S	I		IHN DETECTED PRIOR TO RELEASE
Coleman		SFB	3	6FCSABAT CNFH	6FCSABAT CNFH	0501020611	28307	28307	1997	1998	4	4	S	I		IHN DETECTED PRIOR TO RELEASE
Coleman		SFB	3	6FCSABAT CNFH	6FCSABAT CNFH	0501020705	34922	34922	1997	1998	4	4	S	I		IHN DETECTED PRIOR TO RELEASE
Coleman		SFB	3	6FCSABAT CNFH	6FCSABAT CNFH	0501021403	34264	35533	1999	2000	4	4	S	I
Coleman		SFB	3	6FCSABAT CNFH	6FCSABAT CNFH	0501010804	56131	56131	1992	1993	4	4	S	I		=90/LB GROUP FLUSHING FLOWS INCREASING FROM 4500 TO 8000 CFS
Coleman		SFB	3	6FCSABAT CNFH	6FCSABAT CNFH	0501020514	34610	34610	1997	1998	3	3	S	I		IHN - EARLY RELEASE
Coleman		SFB	3	6FCSABAT CNFH	6FCSABAT CNFH	0501020605	30971	30971	1997	1998	3	3	S	I		IHN - EARLY RELEASE
Coleman		SFB	3	6FCSABAT CNFH	6FCSABAT CNFH	0501020601	37067	37067	1997	1998	3	3	S	I		IHN - EARLY RELEASE
Coleman		SFB	3	6FCSABAT CNFH	6FCSABAT CNFH	0501020603	33701	33701	1997	1998	3	3	S	I		IHN - EARLY RELEASE
Coleman		SFB	3	6FCSABAT CNFH	6FCSABAT CNFH	0501021106	32241	33018	1998	1999	4	4	S	I
Coleman		SFB	3	6FCSABAT CNFH	6FCSABAT CNFH	0501021013	34037	34224	1998	1999	4	4	S	I
Coleman		SFB	3	6FCSABAT CNFH	6FCSABAT CNFH	0501010805	59440	59440	1992	1993	4	4	S	I		<90/LB GROUP FLUSHING FLOWS INCREASING FROM 4500 TO 8000 CFS
Coleman		SFB	3	6FCSABAT CNFH	6FCSABAT CNFH	0501021103	33101	34047	1998	1999	4	4	S	I
Coleman		SFB	3	6FCSABAT CNFH	6FCSABAT CNFH	0501021314	35184	35184	1999	2000	4	4	S	P		1,150 released 4/4/2000 at Los Molinos Park by Bur. of Rec.; Pump passage trial
Coleman		SFB	3	6FCSABAT CNFH	6FCSABAT CNFH	053429	52483	52483	1993	1994	4	4	S	I		<90/LB LARGE
Coleman		SFB	3	6FCSABAT CNFH	6FCSABAT CNFH	051941	52771	52771	1987	1988	5	5	G			COLE880505
Coleman		SFB	3	6FCSABAT CNFH	6FCSABAT CNFH	051845	12474	12474	1990	1991	5	5	S	I
Coleman		SFB	3	6FCSABAT CNFH	6FCSABAT CNFH	051848	20792	20792	1990	1991	5	5	S	I
Coleman		SFB	3	6FCSABAT CNFH	6FCSABAT CNFH	052057	52077	52077	1989	1990	5	5	S	I
Coleman		SFB	3	6FCSABAT CNFH	6FCSABAT CNFH	052819	53332	53332	1991	1992	4	4	S	E
Coleman		SFB	3	6FCSABAT CNFH	6FCSABAT CNFH	051847	18713	18713	1990	1991	5	5	S	I
Coleman		SFB	3	6FCSABAT CNFH	6FCSABAT CNFH	051841	51271	51271	1986	1987	5	5	G	I
Coleman		SFB	3	6FCSABAT CNFH	6FCSABAT CNFH	0501021202	36487	36487	1998	1999	4	4	S	I
Coleman		SFB	3	6FCSABAT CNFH	6FCSABAT CNFH	0501021407	34789	35330	1999	2000	4	4	S	I
Coleman		SFB	3	6FCSABAT CNFH	6FCSABAT CNFH	053904	11484	11484	1984	1985	NA	5	G	I
Coleman		SFB	3	6FCSABAT CNFH	6FCSABAT CNFH	052814	53886	53886	1991	1992	4	4	S	E
Coleman		SFB	3	6FCSABAT CNFH	6FCSABAT CNFH	0501021111	36099	36099	1998	1999	4	4	S	I
Coleman		SFB	3	6FCSABAT CNFH	6FCSABAT CNFH	053428	53430	53430	1993	1994	4	4	S	I		=90/LB
Coleman		SFB	3	6FCSABAT CNFH	6FCSABAT CNFH	053427	54892	54892	1993	1994	4	4	S	I		>90/LB SMALL
Coleman		SFB	3	6FCSABAT CNFH	6FCSABAT CNFH	0501021508	36126	36126	1999	2000	4	4	S	I
Coleman		SFB	3	6FCSABAT CNFH	6FCSABAT CNFH	0501020702	31762	31762	1997	1998	4	4	S	I		IHN DETECTED PRIOR TO RELEASE
Coleman		SFB	3	6FCSABAT CNFH	6FCSABAT CNFH	0501021110	34689	34872	1998	1999	4	4	S	I
Coleman		SFB	3	6FCSABAT CNFH	6FCSABAT CNFH	H50401	23045	23045	1984	1985	NA	3	G	I
Coleman		SFB	3	6FCSABAT CNFH	6FCSABAT CNFH	052813	49507	49507	1991	1992	4	4	S	E
Coleman		SFB	3	6FCSABAT CNFH	6FCSABAT CNFH	0501021104	32280	33202	1998	1999	4	4	S	I
Coleman		SFB	3	6FCSABAT CNFH	6FCSABAT CNFH	0501011208	50718	50718	1994	1995	4	4	S	E		> 90/LB STUDY
Coleman		SFB	3	6FCSABAT CNFH	6FCSABAT CNFH	0501010803	59697	59697	1992	1993	4	4	S	I		>90/LB GROUP FLUSHING FLOWS INCREASING FROM 4500 TO 8000 CFS
Coleman		SFB	3	6FCSABAT CNFH	6FCSABAT CNFH	0501020610	27447	27447	1997	1998	4	4	S	I		IHN DETECTED PRIOR TO RELEASE
Coleman		SFB	3	6FCSABAT CNFH	6FCSABAT CNFH	H50403	28659	28659	1985	1986	NA	5	G	I
Coleman		SFB	3	6FCSABAT CNFH	6FCSABAT CNFH	0501020604	29548	29548	1997	1998	3	3	S	I		IHN - EARLY RELEASE
Coleman		SFB	3	6FCSABAT CNFH	6FCSABAT CNFH	0501021402	34176	34899	1999	2000	4	4	S	I
Coleman		SFB	3	6FCSABAT CNFH	6FCSABAT CNFH	0501021413	34002	34725	1999	2000	4	4	S	I
Coleman		SFB	3	6FCSABAT CNFH	6FCSABAT CNFH	0501021410	32814	33177	1999	2000	4	4	S	I
Coleman		SFB	3	6FCSABAT CNFH	6FCSABAT CNFH	0501020701	35032	35032	1997	1998	4	4	S	I		IHN DETECTED PRIOR TO RELEASE
Coleman		SFB	3	6FCSABAT CNFH	6FCSABAT CNFH	0501021008	22091	24464	1998	1999	4	4	S	I
Coleman		SFB	3	6FCSABAT CNFH	6FCSABAT CNFH	0501021414	35047	35229	1999	2000	4	4	S	I
Coleman		SFB	3	6FCSABAT CNFH	6FCSABAT CNFH	0501021501	33860	34222	1999	2000	4	4	S	I
Coleman		SFB	3	6FCSABAT CNFH	6FCSABAT CNFH	0501021411	34306	34665	1999	2000	4	4	S	I
Coleman		SFB	3	6FCSABAT CNFH	6FCSABAT CNFH	051839	51706	51706	1986	1987	5	5	G	I
Coleman		SFB	3	6FCSABAT CNFH	6FCSABAT CNFH	0501020509	35715	35715	1997	1998	3	3	S	I		IHN - EARLY RELEASE
Coleman		SFB	3	6FCSABAT CNFH	6FCSABAT CNFH	0501021502	34076	34801	1999	2000	4	4	S	I
Coleman		SFB	3	6FCSABAT CNFH	6FCSABAT CNFH	0501021412	35099	35099	1999	2000	4	4	S	I
Coleman		SFB	3	6FCSABAT CNFH	6FCSABAT CNFH	0501021415	32609	33334	1999	2000	4	4	S	I
Coleman		SFB	3	6FCSABAT CNFH	6FCSABAT CNFH	0501021010	28507	29893	1998	1999	4	4	S	I
Coleman		SFB	3	6FCSABAT CNFH	6FCSABAT CNFH	0601141102	28361	28361	1992	1993	4	4	S	I		NON FLUSHING FLOW RELEASE
Coleman		SFB	3	6FCSABAT CNFH	6FCSABAT CNFH	0501021504	34174	34897	1999	2000	4	4	S	I
Coleman		SFB	3	6FCSABAT CNFH	6FCSABAT CNFH	0501021503	34616	34978	1999	2000	4	4	S	I
Coleman		SFB	3	6FCSABAT CNFH	6FCSABAT CNFH	0501021506	34703	35064	1999	2000	4	4	S	I
Coleman		SFB	3	6FCSABAT CNFH	6FCSABAT CNFH	0501021201	36332	36891	1998	1999	4	4	S	I
Coleman		SFB	3	6FCSABAT CNFH	6FCSABAT CNFH	0501021406	33366	34268	1999	2000	4	4	S	I
Coleman		SFB	3	6FCSABAT CNFH	6FCSABAT CNFH	0501021408	33500	34220	1999	2000	4	4	S	I
Coleman		SFB	3	6FCSABAT CNFH	6FCSABAT CNFH	0501021505	34195	34926	1999	2000	4	4	S	I
Coleman		SFB	3	6FCSABAT CNFH	6FCSABAT CNFH	050616	10209	10209	1984	1985	NA	5	G	I
Coleman		SFB	3	6FCSABAT CNFH	6FCSABAT CNFH	0501010113	64373	64373	1990	1991	4	4	S	I
Coleman		SFB	3	6FCSABAT CNFH	6FCSABAT CNFH	0501021107	34328	34885	1998	1999	4	4	S	I
Coleman		SFB	3	6FCSABAT CNFH	6FCSABAT CNFH	0501020508	32198	32198	1997	1998	3	3	S	I		IHN - EARLY RELEASE
Coleman		SFB	3	6FCSABAT CNFH	6FCSABAT CNFH	0501020602	32511	32511	1997	1998	3	3	S	I		IHN - EARLY RELEASE
Coleman		SFB	3	6FCSABAT CNFH	6FCSABAT CNFH	0501020510	36747	36747	1997	1998	3	3	S	I		IHN - EARLY RELEASE
Coleman		SFB	3	6FCSABAT CNFH	6FCSABAT CNFH	054004	10698	10698	1984	1985	NA	5	G	I
Coleman		SFB	3	6FCSABAT CNFH	6FCSABAT CNFH	0501021113	36166	36166	1998	1999	4	4	S	I
Coleman		SFB	3	6FCSABAT CNFH	6FCSABAT CNFH	052039	50842	50842	1988	1989	5	5	S	I
Coleman		SFB	3	6FCSABAT CNFH	6FCSABAT CNFH	0501021102	32721	35166	1998	1999	4	4	S	I
Coleman		SFB	3	6FCSABAT CNFH	6FCSABAT CNFH	0501011207	50036	50036	1994	1995	4	4	S	E		@ 90/LB STUDY
Coleman		SFB	3	6FCSABAT CNFH	6FCSABAT CNFH	0501021014	34171	34359	1998	1999	4	4	S	I
Coleman		SFB	3	6FCSABAT CNFH	6FCSABAT CNFH	H50707	51371	51371	1985	1986	NA	3	S	I
Coleman		SFB	3	6FCSABAT CNFH	6FCSABAT CNFH	0501021007	24239	26053	1998	1999	4	4	S	I
Coleman		SFB	3	6FCSABAT CNFH	6FCSABAT CNFH	0501021009	28376	29755	1998	1999	4	4	S	I
Coleman		SFB	3	6FCSABAT CNFH	6FCSABAT CNFH	H50105	22558	22558	1984	1985	NA	5	G	I
Coleman		SFB	3	6FCSABAT CNFH	6FCSABAT CNFH	0501021105	30240	30969	1998	1999	4	4	S	I
Coleman		SFB	3	6FCSABAT CNFH	6FCSABAT CNFH	0501021012	31228	33800	1998	1999	4	4	S	I
Coleman		SFB	3	6FCSABAT CNFH	6FCSABAT CNFH	0501020613	28682	28682	1997	1998	4	4	S	I		IHN DETECTED PRIOR TO RELEASE
Coleman		SFB	3	6FCSABAT CNFH	6FCSABAT CNFH	0501021109	37875	37875	1998	1999	4	4	S	I
Coleman		SFB	3	6FCSABAT CNFH	6FCSABAT CNFH	0501020513	35600	35600	1997	1998	3	3	S	I		IHN - EARLY RELEASE
Coleman		SFB	3	6FCSABAT CNFH	6FCSABAT CNFH	B50413	51075	51075	1986	1987	3	3	G	I
Coleman		SFB	3	6FCSABAT CNFH	6FCSABAT CNFH	0501020515	37000	37000	1997	1998	3	3	S	I		IHN - EARLY RELEASE
Coleman		SFB	3	6FCSABAT CNFH	6FCSABAT CNFH	0501020315	34680	34680	1996	1997	4	4	S	B		IHN +
Coleman		SFB	3	6FCSABAT CNFH	6FCSABAT CNFH	0501021108	37763	37763	1998	1999	4	4	S	I
Coleman		SFB	3	6FCSABAT CNFH	6FCSABAT CNFH	0501021405	33380	34831	1999	2000	4	4	S	I
Coleman		SFB	3	6FCSABAT CNFH	6FCSABAT CNFH	0501020614	30741	30741	1997	1998	4	4	S	I		IHN DETECTED PRIOR TO RELEASE
Coleman		SFB	3	6FCSABAT CNFH	6FCSABAT CNFH	0501021015	29997	30570	1998	1999	3	3	S	I		EARLY RELEASE, IHN+
Coleman		SFB	3	6FCSABAT CNFH	6FCSABAT CNFH	050949	20460	20460	1984	1985	NA	5	G	I
Coleman		SFB	3	6FCSABAT CNFH	6FCSABAT CNFH	H50207	21624	21624	1979	1980	NA	2	G	I
Coleman		SFB	3	6FCSABAT CNFH	6FCSABAT CNFH	H50406	23669	23669	1985	1986	NA	5	G	I
Coleman		SFB	3	6FCSABAT CNFH	6FCSABAT CNFH	H50306	21836	21836	1979	1980	NA	3	G	I
Coleman		SFB	3	6FCSABAT CNFH	6FCSABAT CNFH	H50106	23378	23378	1984	1985	NA	5	G	I
Coleman		SFB	3	6FCSABAT CNFH	6FCSABAT CNFH	050948	21943	21943	1984	1985	NA	5	G	I
Coleman		SFB	3	6FCSABAT CNFH	6FCSABAT CNFH	H50405	27606	27606	1985	1986	NA	5	G	I
Coleman		SFB	3	6FCSABAT CNFH	6FCSABAT CNFH	H50301	25618	25618	1979	1980	NA	2	G	I
Coleman		SFB	3	6FCSABAT CNFH	6FCSABAT CNFH	H50107	23519	23519	1984	1985	NA	5	G	I
Coleman		SFB	3	6FCSABAT CNFH	6FCSABAT CNFH	H50305	21786	21786	1979	1980	NA	3	G	I
Coleman		SFB	3	6FCSABAT CNFH	6FCSABAT CNFH	H50303	23908	23908	1979	1980	NA	3	G	I
Coleman		SFB	3	6FCSABAT CNFH	6FCSABAT CNFH	H50206	22121	22121	1979	1980	NA	2	G	I
Coleman		SFB	3	6FCSABAT CNFH	6FCSABAT CNFH	054204	10610	10610	1984	1985	NA	5	G	I
Coleman		SFB	3	6FCSABAT CNFH	6FCSABAT CNFH	H50407	22719	22719	1985	1986	NA	5	G	I
Coleman		SFB	3	6FCSABAT CNFH	6FCSABAT CNFH	051842	51651	51651	1987	1988	5	5	G			COLE880506
Coleman		SFB	3	6FCSABAT CNFH	6FCSABAT CNFH	0501010104	43750	43750	1990	1991	5	5	S	I
Coleman		SFB	3	6FCSABAT CNFH	6FCSABAT CNFH	052830	54055	54055	1991	1992	4	4	S	E
Coleman		SFB	3	6FCSABAT CNFH	6FCSABAT CNFH	052058	52446	52446	1989	1990	5	5	S	I
Coleman		SFB	3	6FCSABAT CNFH	6FCSABAT CNFH	055694	107940	107940	2013	2014	4	4	P	B		Off-site release due to Sacramento River drought conditions
Coleman		SFB	3	6FCSABAT CNFH	6FCSABAT CNFH	055695	108496	108496	2013	2014	5	5	P	B		Off-site release due to Sacramento River drought conditions
Coleman		SFB	3	6FCSABAT CNFH	6FCSABAT CNFH	055696	113008	113008	2013	2014	5	5	P	B		Rel site due to drought conditions; 500 Exp, C/T, tag retention study
Coleman		SFB	3	6FCSABAT CNFH	6FCSABAT CNFH	055697	208978	208978	2013	2014	3	3	P	B		Off-site release due to Sacramento River drought conditions
Coleman		SFB	3	6FCSABAT CNFH	6FCSABAT CNFH	055698	196513	196513	2013	2014	4	4	P	P
Coleman		SFB	3	6FCSABAT CNFH	6FCSABAT CNFH	055699	215501	215501	2013	2014	4	4	P	P
Coleman		SFB	3	6FCSABAT CNFH	6FCSABAT CNFH	055704	216603	216603	2013	2014	4	4	P	B		Off-site release due to Sacramento River drought conditions
Coleman		SFB	3	6FCSABAT CNFH	6FCSABAT CNFH	055705	207787	208314	2013	2014	4	4	P	B		Rel site due to drought conditions; 200 Exp, C/T, acoustic tag
Coleman		SFB	3	6FCSABAT CNFH	6FCSABAT CNFH	055706	213633	213633	2013	2014	4	4	P	B		Rel site due to drought conditions; 400 Exp, C/T, Rel 5/22/14
Coleman		SFB	3	6FCSABAT CNFH	6FCSABAT CNFH	055707	315997	315997	2013	2014	3	3	P	B		Off-site release due to Sacramento River drought conditions
Coleman		SFB	3	6FCSABAT CNFH	6FCSABAT CNFH	055708	304012	304012	2013	2014	4	4	P	P
Coleman		SFB	3	6FCSABAT CNFH	6FCSABAT CNFH	055709	409680	409680	2013	2014	4	4	P	P
Coleman		SFB	3	6FCSABAT CNFH	6FCSABAT CNFH	055795	115207	115207	2014	2015	4	4	S	B		Duetodrought, all trucked to Delta to bypass the poor river conditions
Coleman		SFB	3	6FCSABAT CNFH	6FCSABAT CNFH	055796	91680	91680	2014	2015	4	4	S	B		Duetodrought, all trucked to Delta to bypass the poor river conditions
Coleman		SFB	3	6FCSABAT CNFH	6FCSABAT CNFH	055797	102470	102470	2014	2015	4	4	S	B		Duetodrought, all trucked to Delta to bypass the poor river conditions
Coleman		SFB	3	6FCSABAT CNFH	6FCSABAT CNFH	055799	113039	113039	2014	2015	4	4	S	B		Duetodrought, all trucked to Delta to bypass the poor river conditions
Coleman		SFB	3	6FCSABAT CNFH	6FCSABAT CNFH	055804	109600	109600	2014	2015	4	4	S	B		Duetodrought, all trucked to Delta to bypass the poor river conditions
Coleman		SFB	3	6FCSABAT CNFH	6FCSABAT CNFH	055780	105661	105927	2014	2015	3	3	P	B		Duetodrought, all trucked to Delta to bypass the poor river conditions
Coleman		SFB	3	6FCSABAT CNFH	6FCSABAT CNFH	0501040109	74407	75162	2003	2004	4	4		P		Calcein dye applied
Coleman		SFB	3	6FCSABAT CNFH	6FCSABAT CNFH	0501030104	49815	49815	2003	2004	3	3		P		STOCKTON STUDY GROUP
Coleman		SFB	3	6FCSABAT CNFH	6FCSABAT CNFH	0501020110	21369	21369	2004	2005	3	3	P	B		Stockton release group; high mortality due to CNFH power failure, total mort est
Coleman		SFB	3	6FCSABAT CNFH	6FCSABAT CNFH	0501040108	67636	67636	2003	2004	4	4		P		Calcein dye applied
Coleman		SFB	3	6FCSABAT CNFH	6FCSABAT CNFH	0501030103	50196	50196	2003	2004	3	3		P		STOCKTON STUDY GROUP
Coleman		SFB	3	6FCSABAT CNFH	6FCSABAT CNFH	0501040707	24297	24297	2005	2006	2	2	P	B		Stockton release group
Coleman		SFB	3	6FCSABAT CNFH	6FCSABAT CNFH	0501040708	24124	24124	2005	2006	2	2	P	B		Stockton release group
Coleman		SFB	3	6FCSABAT CNFH	6FCSABAT CNFH	0501040709	25275	25275	2005	2006	2	2	P	B		Stockton release group
Coleman		SFB	3	6FCSABAT CNFH	6FCSABAT CNFH	0501040703	24123	24123	2005	2006	2	2	P	B		Stockton release group
Coleman		SFB	3	6FCSABAT CNFH	6FCSABAT CNFH	0501040807	25761	25761	2006	2007	3	3	P	B		Stockton release group
Coleman		SFB	3	6FCSABAT CNFH	6FCSABAT CNFH	053798	64093	64093	2006	2007	4	4	S	P		tagged into same raceway as 053799, sme length tag retention data resub 6.4.14
Coleman		SFB	3	6FCSABAT CNFH	6FCSABAT CNFH	0501040804	23745	24394	2006	2007	3	3	P	B		Stockton release group
Coleman		SFB	3	6FCSABAT CNFH	6FCSABAT CNFH	0501040801	22756	22756	2006	2007	3	3	P	B		Stockton release group
Coleman		SFB	3	6FCSABAT CNFH	6FCSABAT CNFH	0501040802	24560	24560	2006	2007	3	3	P	B		Stockton release group
Coleman		SFB	3	6FCSABAT CNFH	6FCSABAT CNFH	0501040803	25800	25930	2006	2007	3	3	P	B		Stockton release group
Coleman		SFB	3	6FCSABAT CNFH	6FCSABAT CNFH	0501040805	24624	24624	2006	2007	3	3	P	B		Stockton release group
Coleman		SFB	3	6FCSABAT CNFH	6FCSABAT CNFH	0501040806	24698	24698	2006	2007	3	3	P	B		Stockton release group
Coleman		SFB	3	6FCSABAT CNFH	6FCSABAT CNFH	0501040808	24164	24164	2006	2007	3	3	P	B		Resubmited2.21.14Stockton release group
Coleman		SFB	3	6FCSABAT CNFH	6FCSABAT CNFH	053794	1278401	1278401	2006	2007	4	4	S	P		Resubmited2.21.14Production
Coleman		SFB	3	6FCSABAT CNFH	6FCSABAT CNFH	053795	1432683	1432683	2006	2007	4	4	S	P		Resubmited2.21.14Production
Coleman		SFB	3	6FCSABAT CNFH	6FCSABAT CNFH	053796	64885	64885	2006	2007	4	4	S	P		Resub2.21.14tagged insameraceway as 053797,same length&tag retention data set
Coleman		SFB	3	6FCSABAT CNFH	6FCSABAT CNFH	053797	46377	46377	2006	2007	4	4	S	P		Resub2.21.14tagged insameraceway as 053796, same length&tag retention data set
Coleman		SFB	3	6FCSABAT CNFH	6FCSABAT CNFH	053799	39208	39208	2006	2007	4	4	S	P		Resub2.21.14taggedinsame raceway as 053798,same length&tag retention data set
Coleman		SFB	3	6FCSABAT CNFH	6FCSABAT CNFH	053864	64665	64665	2006	2007	4	4	S	P		Resub2.21.14taggedinsame raceway as 053865,same length&tag retention data set
Coleman		SFB	3	6FCSABAT CNFH	6FCSABAT CNFH	054887	115967	115967	2008	2009	4	4	S	P		Production
Coleman		SFB	3	6FCSABAT CNFH	6FCSABAT CNFH	054870	126145	126145	2008	2009	5	5	S	B		Production resubmitted 6.4.14
Coleman		SFB	3	6FCSABAT CNFH	6FCSABAT CNFH	054871	137800	138153	2008	2009	5	5	S	B		Production resubmitted 6.4.14
Coleman		SFB	3	6FCSABAT CNFH	6FCSABAT CNFH	054872	119391	119391	2008	2009	4	4	S	P		Production
Coleman		SFB	3	6FCSABAT CNFH	6FCSABAT CNFH	054873	129807	129807	2008	2009	4	4	S	P		Production
Coleman		SFB	3	6FCSABAT CNFH	6FCSABAT CNFH	054874	118116	118116	2008	2009	4	4	S	P		Production
Coleman		SFB	3	6FCSABAT CNFH	6FCSABAT CNFH	054875	112979	112979	2008	2009	4	4	S	P		Production
Coleman		SFB	3	6FCSABAT CNFH	6FCSABAT CNFH	054876	105755	105755	2008	2009	4	4	S	P		Production Resubmitted 6.4.14
Coleman		SFB	3	6FCSABAT CNFH	6FCSABAT CNFH	054877	108337	108337	2008	2009	4	4	S	P		Production
Coleman		SFB	3	6FCSABAT CNFH	6FCSABAT CNFH	054878	118706	118706	2008	2009	4	4	S	P		Production resubmit 6.4.14
Coleman		SFB	3	6FCSABAT CNFH	6FCSABAT CNFH	054879	107781	107781	2008	2009	5	5	S	B		76130tag,228755notagConPhil5/1231862T95738NTMareIs5/13resub6.4.14
Coleman		SFB	3	6FCSABAT CNFH	6FCSABAT CNFH	054880	119514	119514	2008	2009	4	4	S	P		Production Resubmitted 6.4.14
Coleman		SFB	3	6FCSABAT CNFH	6FCSABAT CNFH	054882	118755	118755	2008	2009	4	4	S	P		Production
Coleman		SFB	3	6FCSABAT CNFH	6FCSABAT CNFH	054883	108863	108863	2008	2009	4	4	S	P		Production
Coleman		SFB	3	6FCSABAT CNFH	6FCSABAT CNFH	054884	115782	115782	2008	2009	4	4	S	P		Production
Coleman		SFB	3	6FCSABAT CNFH	6FCSABAT CNFH	054885	114739	114739	2008	2009	4	4	S	P		Production
Coleman		SFB	3	6FCSABAT CNFH	6FCSABAT CNFH	054886	109292	109292	2008	2009	4	4	S	P		Production
Coleman		SFB	3	6FCSABAT CNFH	6FCSABAT CNFH	054888	124628	124940	2008	2009	4	4	S	P		Production
Coleman		SFB	3	6FCSABAT CNFH	6FCSABAT CNFH	054889	113350	113350	2008	2009	4	4	S	P		Production
Coleman		SFB	3	6FCSABAT CNFH	6FCSABAT CNFH	054890	109171	109171	2008	2009	4	4	S	P		Production
Coleman		SFB	3	6FCSABAT CNFH	6FCSABAT CNFH	054892	120927	120927	2008	2009	4	4	S	P		Production
Coleman		SFB	3	6FCSABAT CNFH	6FCSABAT CNFH	054893	118917	118917	2008	2009	4	4	S	P		Production
Coleman		SFB	3	6FCSABAT CNFH	6FCSABAT CNFH	055182	86302	86517	2009	2010	4	4	S	P		Production RESUB 6.4.14
Coleman		SFB	3	6FCSABAT CNFH	6FCSABAT CNFH	055188	117670	117670	2009	2010	4	4	S	P		Production RESUB 6.4.14
Coleman		SFB	3	6FCSABAT CNFH	6FCSABAT CNFH	055195	112693	113481	2009	2010	4	4	S	P		Resubmited2.21.14Production
Coleman		SFB	3	6FCSABAT CNFH	6FCSABAT CNFH	055223	101711	101711	2009	2010	4	4	S	P		Production RESUB 6.4.14
Coleman		SFB	3	6FCSABAT CNFH	6FCSABAT CNFH	055196	105240	105240	2009	2010	5	5	S	B		204820 rel 5/18/10 & 217361 rel 5/19/10 RESUB 6.4.14 &6.16
Coleman		SFB	3	6FCSABAT CNFH	6FCSABAT CNFH	055198	103920	103920	2009	2010	4	4	S	P		Resubmited2.21.14Production
Coleman		SFB	3	6FCSABAT CNFH	6FCSABAT CNFH	055193	117720	117720	2009	2010	4	4	S	P		Resubmited2.21.14Production
Coleman		SFB	3	6FCSABAT CNFH	6FCSABAT CNFH	055179	95975	96206	2009	2010	4	4	S	P		Resubmited2.21.14Production
Coleman		SFB	3	6FCSABAT CNFH	6FCSABAT CNFH	055180	88137	88137	2009	2010	4	4	S	P		Resubmited2.21.14Production
Coleman		SFB	3	6FCSABAT CNFH	6FCSABAT CNFH	055181	95007	95251	2009	2010	4	4	S	P		Production RESUB 6.4.14
Coleman		SFB	3	6FCSABAT CNFH	6FCSABAT CNFH	055183	116291	116573	2009	2010	4	4	S	P		Resubmited2.21.14Production
Coleman		SFB	3	6FCSABAT CNFH	6FCSABAT CNFH	055184	114091	114091	2009	2010	5	5	S	B		171330 Mare Isl 5/19 & 289769 Cono-Phips 5/20 RESB 6.4/16.14
Coleman		SFB	3	6FCSABAT CNFH	6FCSABAT CNFH	055185	108389	108389	2009	2010	4	4	S	P		Resubmited2.21.14Production
Coleman		SFB	3	6FCSABAT CNFH	6FCSABAT CNFH	055186	105794	105794	2009	2010	4	4	S	P		Resubmited2.21.14Production
Coleman		SFB	3	6FCSABAT CNFH	6FCSABAT CNFH	055187	118588	118897	2009	2010	5	5	S	P		293294 rel 5/17/10 & 182438 rel 5/18/10 RESUB 6.4.14/6.16.14
Coleman		SFB	3	6FCSABAT CNFH	6FCSABAT CNFH	055189	112440	112440	2009	2010	4	4	S	P		Resubmited2.21.14roduction
Coleman		SFB	3	6FCSABAT CNFH	6FCSABAT CNFH	055190	99672	99672	2009	2010	4	4	S	P		Resubmited2.21.14Production
Coleman		SFB	3	6FCSABAT CNFH	6FCSABAT CNFH	055191	104281	104281	2009	2010	4	4	S	P		Resubmited2.21.14Production
Coleman		SFB	3	6FCSABAT CNFH	6FCSABAT CNFH	055192	116800	116800	2009	2010	4	4	S	P		Resubmited2.21.14Production
Coleman		SFB	3	6FCSABAT CNFH	6FCSABAT CNFH	055194	111590	111590	2009	2010	4	4	S	P		Resubmited2.21.14Production
Coleman		SFB	3	6FCSABAT CNFH	6FCSABAT CNFH	055197	107617	107617	2009	2010	4	4	S	P		Resubmited2.21.14Production
Coleman		SFB	3	6FCSABAT CNFH	6FCSABAT CNFH	055199	99659	99659	2009	2010	4	4	S	P		Resubmited2.21.14Production
Coleman		SFB	3	6FCSABAT CNFH	6FCSABAT CNFH	055221	109482	109482	2009	2010	4	4	S	P		Resubmited2.21.14Production
Coleman		SFB	3	6FCSABAT CNFH	6FCSABAT CNFH	055222	110067	110067	2009	2010	4	4	S	P		Resubmited2.21.14Production
Coleman		SFB	3	6FCSABAT CNFH	6FCSABAT CNFH	055224	94403	94403	2009	2010	4	4	S	P		Resubmited2.21.14Production
Coleman		SFB	3	6FCSABAT CNFH	6FCSABAT CNFH	055225	90698	90698	2009	2010	4	4	S	P		Resubmited2.21.14Production
Coleman		SFB	3	6FCSABAT CNFH	6FCSABAT CNFH	055226	89598	89598	2009	2010	4	4	S	P		Resubmited2.21.14Production
Coleman		SFB	3	6FCSABAT CNFH	6FCSABAT CNFH	055227	45226	45226	2009	2010	4	4	S	P		Resubmited2.21.14Production
Coleman		SFB	3	6FCSABAT CNFH	6FCSABAT CNFH	055376	112097	112097	2010	2011	4	4	P	P		Production
Coleman		SFB	3	6FCSABAT CNFH	6FCSABAT CNFH	055369	107520	107520	2010	2011	4	4	P	P		Production
Coleman		SFB	3	6FCSABAT CNFH	6FCSABAT CNFH	055370	114941	114941	2010	2011	4	4	P	P		Production
Coleman		SFB	3	6FCSABAT CNFH	6FCSABAT CNFH	055371	102080	102080	2010	2011	5	5	P	B		Off-site release resubmitted 6.16.14
Coleman		SFB	3	6FCSABAT CNFH	6FCSABAT CNFH	055372	107843	107843	2010	2011	4	4	P	P		Production
Coleman		SFB	3	6FCSABAT CNFH	6FCSABAT CNFH	055373	116619	116619	2010	2011	4	4	P	P		Production
Coleman		SFB	3	6FCSABAT CNFH	6FCSABAT CNFH	055374	113603	113603	2010	2011	4	4	P	P		Production
Coleman		SFB	3	6FCSABAT CNFH	6FCSABAT CNFH	055375	116346	116346	2010	2011	4	4	P	P		Production
Coleman		SFB	3	6FCSABAT CNFH	6FCSABAT CNFH	055377	114891	115127	2010	2011	4	4	P	P		Production, tag retention data estimated from same day releases
Coleman		SFB	3	6FCSABAT CNFH	6FCSABAT CNFH	055381	113938	114516	2010	2011	4	4	P	P		Production
Coleman		SFB	3	6FCSABAT CNFH	6FCSABAT CNFH	055382	102858	103339	2010	2011	4	4	P	P		Production
Coleman		SFB	3	6FCSABAT CNFH	6FCSABAT CNFH	055383	101916	101916	2010	2011	4	4	P	P		Production
Coleman		SFB	3	6FCSABAT CNFH	6FCSABAT CNFH	055384	119435	119435	2010	2011	4	4	P	P		Production
Coleman		SFB	3	6FCSABAT CNFH	6FCSABAT CNFH	055385	116099	116099	2010	2011	4	4	P	P		Production
Coleman		SFB	3	6FCSABAT CNFH	6FCSABAT CNFH	055386	116363	116363	2010	2011	4	4	P	P		Production
Coleman		SFB	3	6FCSABAT CNFH	6FCSABAT CNFH	055387	109050	109050	2010	2011	4	4	P	P		Production
Coleman		SFB	3	6FCSABAT CNFH	6FCSABAT CNFH	055388	111886	111886	2010	2011	4	4	P	P		Production
Coleman		SFB	3	6FCSABAT CNFH	6FCSABAT CNFH	055389	120305	120305	2010	2011	4	4	P	P		Production
Coleman		SFB	3	6FCSABAT CNFH	6FCSABAT CNFH	055390	118874	118874	2010	2011	4	4	P	P		Production
Coleman		SFB	3	6FCSABAT CNFH	6FCSABAT CNFH	055392	114286	114286	2010	2011	4	4	P	P		Production
Coleman		SFB	3	6FCSABAT CNFH	6FCSABAT CNFH	055393	119307	120141	2010	2011	4	4	P	P		Production
Coleman		SFB	3	6FCSABAT CNFH	6FCSABAT CNFH	055394	110103	110103	2010	2011	4	4	P	P		Production
Coleman		SFB	3	6FCSABAT CNFH	6FCSABAT CNFH	055395	122856	122856	2010	2011	4	4	P	P		Production
Coleman		SFB	3	6FCSABAT CNFH	6FCSABAT CNFH	055396	117642	117642	2010	2011	4	4	P	P		Production
Coleman		SFB	3	6FCSABAT CNFH	6FCSABAT CNFH	055391	118990	118990	2010	2011	5	5	P	B		Off-st relse; 338,837 rel 5/25/10 137,321 rel 5/26/10 Resub 6.4/16
Coleman		SFB	3	6FCSABAT CNFH	6FCSABAT CNFH	055495	120615	120727	2011	2012	4	4	P	P		NOAA/UC Santa Cruz fish trf, 511 on 3/26; 308 on 4/9; tag ret.from 10 raceway
Coleman		SFB	3	6FCSABAT CNFH	6FCSABAT CNFH	055521	110545	110545	2011	2012	5	5	P	P		Production; 880 fish trf to NOAA/UC Santa Cruz 5/1
Coleman		SFB	3	6FCSABAT CNFH	6FCSABAT CNFH	055507	112234	112234	2011	2012	4	4	P	P		Production
Coleman		SFB	3	6FCSABAT CNFH	6FCSABAT CNFH	055525	116492	116492	2011	2012	5	5	P	P		Production
Coleman		SFB	3	6FCSABAT CNFH	6FCSABAT CNFH	055496	111444	111547	2011	2012	4	4	P	P		Production; tag retentions combined for 10 raceways
Coleman		SFB	3	6FCSABAT CNFH	6FCSABAT CNFH	055497	106881	106980	2011	2012	4	4	P	P		Production; tag retentions combined for 10 raceways
Coleman		SFB	3	6FCSABAT CNFH	6FCSABAT CNFH	055498	118364	118474	2011	2012	4	4	P	P		Production; tag retentions combined for 10 raceways
Coleman		SFB	3	6FCSABAT CNFH	6FCSABAT CNFH	055499	117986	118095	2011	2012	4	4	P	P		Production; tag retentions combined for 10 raceways
Coleman		SFB	3	6FCSABAT CNFH	6FCSABAT CNFH	055504	109094	109094	2011	2012	4	4	P	P		Production
Coleman		SFB	3	6FCSABAT CNFH	6FCSABAT CNFH	055505	115185	115185	2011	2012	4	4	P	P		Production
Coleman		SFB	3	6FCSABAT CNFH	6FCSABAT CNFH	055506	101112	101112	2011	2012	4	4	P	P		Production
Coleman		SFB	3	6FCSABAT CNFH	6FCSABAT CNFH	055508	117215	117324	2011	2012	4	4	P	P		Production; tag retentions combined for 10 raceways
Coleman		SFB	3	6FCSABAT CNFH	6FCSABAT CNFH	055509	104717	104814	2011	2012	4	4	P	P		Production; tag retentions combined for 10 raceways
Coleman		SFB	3	6FCSABAT CNFH	6FCSABAT CNFH	055510	120103	120214	2011	2012	4	4	P	P		Production; tag retentions combined for 10 raceways
Coleman		SFB	3	6FCSABAT CNFH	6FCSABAT CNFH	055511	107344	107443	2011	2012	4	4	P	P		Production; tag retentions combined for 10 raceways
Coleman		SFB	3	6FCSABAT CNFH	6FCSABAT CNFH	055512	104962	105059	2011	2012	4	4	P	P		Production; tag retentions combined for 10 raceways
Coleman		SFB	3	6FCSABAT CNFH	6FCSABAT CNFH	055513	115993	115993	2011	2012	4	4	P	P		Production; Tag retentions combined for 055513, 055515, and 055516
Coleman		SFB	3	6FCSABAT CNFH	6FCSABAT CNFH	055515	116318	116318	2011	2012	5	5	P	P		Production; Tag retentions combined for 055513, 055515, and 055516
Coleman		SFB	3	6FCSABAT CNFH	6FCSABAT CNFH	055516	93426	93426	2011	2012	5	5	P	P		Production; Tag retentions combined for 055513, 055515, and 055516
Coleman		SFB	3	6FCSABAT CNFH	6FCSABAT CNFH	055517	113261	113261	2011	2012	5	5	P	P		Production
Coleman		SFB	3	6FCSABAT CNFH	6FCSABAT CNFH	055518	96596	96596	2011	2012	5	5	P	P		Production
Coleman		SFB	3	6FCSABAT CNFH	6FCSABAT CNFH	055519	119684	119684	2011	2012	5	5	P	P		Production
Coleman		SFB	3	6FCSABAT CNFH	6FCSABAT CNFH	055520	111093	111093	2011	2012	5	5	P	P		Production
Coleman		SFB	3	6FCSABAT CNFH	6FCSABAT CNFH	055522	118451	118451	2011	2012	5	5	P	P		Production
Coleman		SFB	3	6FCSABAT CNFH	6FCSABAT CNFH	055523	126404	126404	2011	2012	5	5	P	P		Production
Coleman		SFB	3	6FCSABAT CNFH	6FCSABAT CNFH	055524	119849	119849	2011	2012	5	5	P	P		Production
Coleman		SFB	3	6FCSABAT CNFH	6FCSABAT CNFH	055526	107431	107431	2011	2012	5	5	P	P		Production
Feather		SFB	3	6FCSAFEA		0601070407	10521	10521	2001	2002	1	1	G	E
Feather		SFB	3	6FCSAFEA		0601070505	9827	9827	2001	2002	2	2	G	E
Feather		SFB	3	6FCSAFEA		0601070400	10000	10000	2001	2002	1	1	G	B
Feather		SFB	3	6FCSAFEA		0601070401	10350	10350	2001	2002	1	1	G	B
Feather		SFB	3	6FCSAFEA		0601070402	10035	10035	2001	2002	2	2	G	B
Feather		SFB	3	6FCSAFEA		0601070403	10284	10284	2001	2002	1	1	G	E
Feather		SFB	3	6FCSAFEA		0601070404	10104	10104	2001	2002	1	1	G	E
Feather		SFB	3	6FCSAFEA		0601070405	10425	10425	2001	2002	1	1	G	E
Feather		SFB	3	6FCSAFEA		0601070406	9725	9725	2001	2002	1	1	G	E
Feather		SFB	3	6FCSAFEA		0601070408	10084	10084	2001	2002	1	2	G	E
Feather		SFB	3	6FCSAFEA		0601070409	10152	10152	2001	2002	1	2	G	E
Feather		SFB	3	6FCSAFEA		0601070500	9958	9958	2001	2002	2	2	G	E
Feather		SFB	3	6FCSAFEA		0601070501	10040	10040	2001	2002	2	2	G	E
Feather		SFB	3	6FCSAFEA		0601070502	10785	10785	2001	2002	2	2	G	E
Feather		SFB	3	6FCSAFEA		0601070503	10095	10095	2001	2002	2	2	G	E
Feather		SFB	3	6FCSAFEA		0601070504	10670	10670	2001	2002	2	2	G	E
Feather		SFB	3	6FCSAFEA		0601070506	10696	10696	2001	2002	2	2	G	E
Feather		SFB	3	6FCSAFEA		0601070507	11378	11378	2001	2002	2	2	G	E
Feather		SFB	3	6FCSAFEA		0601070508	10141	10141	2001	2002	2	3	G	E
Feather		SFB	3	6FCSAFEA		0601070509	7526	7526	2001	2002	2	3	G	E
Feather		SFB	3	6FCSAFEA		0601061204	11453	11453	2000	2001	1	2	G	E
Feather		SFB	3	6FCSAFEA		0601061205	12763	12763	2000	2001	1	2	G	E
Feather		SFB	3	6FCSAFEA		0601061113	12929	12929	2000	2001	1	1	G	E
Feather		SFB	3	6FCSAFEA		0601061114	12427	12427	2000	2001	1	1	G	E
Feather		SFB	3	6FCSAFEA		0601061115	12243	12243	2000	2001	1	1	G	E
Feather		SFB	3	6FCSAFEA		0601061201	10964	10964	2000	2001	1	1	G	E
Feather		SFB	3	6FCSAFEA		0601061202	12992	12992	2000	2001	1	1	G	E
Feather		SFB	3	6FCSAFEA		0601061203	12915	12915	2000	2001	1	1	G	E
Feather		SFB	3	6FCSAFEA		0601070008	10039	10039	2000	2001	2	3	G	E
Feather		SFB	3	6FCSAFEA		0601070100	10122	10122	2000	2001	2	3	G	E
Feather		SFB	3	6FCSAFEA		0601070101	10153	10153	2000	2001	2	2	G	E
Feather		SFB	3	6FCSAFEA		0601070102	9399	9399	2000	2001	2	2	G	E
Feather		SFB	3	6FCSAFEA		0601070103	10538	10538	2000	2001	2	2	G	E
Feather		SFB	3	6FCSAFEA		0601070104	10077	10077	2000	2001	2	2	G	E
Feather		SFB	3	6FCSAFEA		0601070105	10097	10097	2000	2001	2	2	G	E
Feather		SFB	3	6FCSAFEA		0601070106	10403	10403	2000	2001	2	2	G	E
Feather		SFB	3	6FCSAFEA		0601070107	9994	9994	2000	2001	2	2	G	E
Feather		SFB	3	6FCSAFEA		0601070108	10169	10169	2000	2001	2	2	G	E
Feather		SFB	3	6FCSAFEA		0601070109	10003	10003	2000	2001	2	2	G	E
Feather		SFB	3	6FCSAFEA		0601061102	12625	12625	1999	2000	2	2		E
Feather		SFB	3	6FCSAFEA		0601061015	12241	12241	1999	2000	1	2		E
Feather		SFB	3	6FCSAFEA		0601061111	7082	7082	1999	2000	3	3		E
Feather		SFB	3	6FCSAFEA		0601061014	12503	12503	1999	2000	1	1		E
Feather		SFB	3	6FCSAFEA		0601061112	10681	10681	1999	2000	2	3		E
Feather		SFB	3	6FCSAFEA		0601061009	12609	12609	1999	2000	1	1		E
Feather		SFB	3	6FCSAFEA		0601061013	12489	12489	1999	2000	1	1		E
Feather		SFB	3	6FCSAFEA		0601061103	14494	14494	1999	2000	2	2		E
Feather		SFB	3	6FCSAFEA		0601061010	12744	12744	1999	2000	1	1		E
Feather		SFB	3	6FCSAFEA		0601061012	12338	12338	1999	2000	1	1		E
Feather		SFB	3	6FCSAFEA		0601061101	12246	12246	1999	2000	2	2		E
Feather		SFB	3	6FCSAFEA		0601061011	12165	12165	1999	2000	1	1		E
Feather		SFB	3	6FCSAFEA		0601010706	9772	9772	2006	2007	3	3	G	E
Feather		SFB	3	6FCSAFEA		0601010705	11440	11440	2006	2007	2	3	G	E
Feather		SFB	3	6FCSAFEA		0601010707	11829	11829	2006	2007	2	3	G	E
Feather		SFB	3	6FCSAFEA		0601010708	11690	11690	2006	2007	3	3	G	E
Feather		SFB	3	6FCSAFEA		0601010709	11590	11590	2006	2007	3	3	G	E
Feather		SFB	3	6FCSAFEA		0601010801	11851	11851	2006	2007	3	3	G	E
Feather		SFB	3	6FCSAFEA		0601010802	5459	5459	2006	2007	3	3	G	E
Feather		SFB	3	6FCSAFEA		0601010408	11711	11711	2006	2007	1	1	G	E
Feather		SFB	3	6FCSAFEA		0601010800	11587	11587	2006	2007	3	3	G	E
Feather		SFB	3	6FCSAFEA		0601010407	11117	11117	2006	2007	1	1	G	E
Feather		SFB	3	6FCSAFEA		0601010409	11416	11416	2006	2007	1	1	G	E
Feather		SFB	3	6FCSAFEA		0601010500	10920	10920	2006	2007	1	2	G	E
Feather		SFB	3	6FCSAFEA		0601010701	11272	11272	2006	2007	1	2	G	E
Feather		SFB	3	6FCSAFEA		0601010702	11477	11477	2006	2007	1	2	G	E
Feather		SFB	3	6FCSAFEA		0601010703	11156	11156	2006	2007	2	3	G	E
Feather		SFB	3	6FCSAFEA		0601010704	11735	11735	2006	2007	2	2	G	E
Feather		SFB	3	6FCSAFEA		0601010901	10456	10456	2006	2007	3	3	G	E
Feather		SFB	3	6FCSAFEA		0601010806	11305	11305	2007	2008	1	1		E
Feather		SFB	3	6FCSAFEA		0608000005	10310	10310	2007	2008	2	2		E
Feather		SFB	3	6FCSAFEA		0601010803	11667	11667	2007	2008	1	1		E
Feather		SFB	3	6FCSAFEA		0601010804	11482	11482	2007	2008	1	1		E
Feather		SFB	3	6FCSAFEA		0601010805	11694	11694	2007	2008	1	1		E
Feather		SFB	3	6FCSAFEA		0601010807	11529	11529	2007	2008	2	2		E
Feather		SFB	3	6FCSAFEA		0601010808	11354	11354	2007	2008	2	2		E
Feather		SFB	3	6FCSAFEA		0601010900	11726	11726	2007	2008	2	2		E
Feather		SFB	3	6FCSAFEA		0608000007	10038	10038	2007	2008	2	2		E
Feather		SFB	3	6FCSAFEA		0608000008	10721	10721	2007	2008	2	2		E
Feather		SFB	3	6FCSAFEA		0608000100	9734	9734	2007	2008	3	3		E
Feather		SFB	3	6FCSAFEA		0608000004	10836	10836	2007	2008	2	2		E
Feather		SFB	3	6FCSAFEA		0608000006	10360	10360	2007	2008	2	2		E
Feather		SFB	3	6FCSAFEA		0608000101	10665	10665	2007	2008	3	3		E
Feather		SFB	3	6FCSAFEA		0608000102	10410	10410	2007	2008	3	3		E
Feather		SFB	3	6FCSAFEA		0608000103	10611	10611	2007	2008	3	3		E
Feather		SFB	3	6FCSAFEA		0602040006	3316	3316	2008	2009	3	3		E
Feather		SFB	3	6FCSAFEA		0602040101	2980	2980	2008	2009	3	3		E
Feather		SFB	3	6FCSAFEA		0608000105	9940	9940	2008	2009	1	1		E
Feather		SFB	3	6FCSAFEA		0608000202	10719	10719	2008	2009	1	1		E
Feather		SFB	3	6FCSAFEA		0608000207	10478	10478	2008	2009	1	1		E
Feather		SFB	3	6FCSAFEA		0602040007	3306	3306	2008	2009	3	3		E
Feather		SFB	3	6FCSAFEA		0608000203	10365	10365	2008	2009	1	1		E
Feather		SFB	3	6FCSAFEA		0601010809	11599	11599	2007	2008	2	2		E
Feather		SFB	3	6FCSAFEA		0608000009	10496	10496	2007	2008	3	3		E
Feather		SFB	3	6FCSAFEA		0608000104	10146	10146	2007	2008	3	3		E
Feather		SFB	3	6FCSAFEA		0608000201	10958	10958	2008	2009	1	1		E
Feather		SFB	3	6FCSAFEA		0608000204	10298	10298	2008	2009	1	1		E
Feather		SFB	3	6FCSAFEA		0608000205	10449	10449	2008	2009	1	1		E
Feather		SFB	3	6FCSAFEA		0602040003	3124	3124	2008	2009	3	3		E
Feather		SFB	3	6FCSAFEA		0602040004	3119	3119	2008	2009	3	3		E
Feather		SFB	3	6FCSAFEA		0602040005	3208	3208	2008	2009	3	3		E
Feather		SFB	3	6FCSAFEA		0602040008	3221	3221	2008	2009	3	3		E
Feather		SFB	3	6FCSAFEA		0602040009	3266	3266	2008	2009	3	3		E
Feather		SFB	3	6FCSAFEA		0602040100	3100	3100	2008	2009	3	3		E
Feather		SFB	3	6FCSAFEA		0602040102	3155	3155	2008	2009	3	3		E
Feather		SFB	3	6FCSAFEA		0602040103	3241	3241	2008	2009	3	3		E
Feather		SFB	3	6FCSAFEA		0602040104	3315	3315	2008	2009	3	3		E
Feather		SFB	3	6FCSAFEA		0602040105	3389	3389	2008	2009	3	3		E
Feather		SFB	3	6FCSAFEA		0608000206	10293	10293	2008	2009	1	1		E
Feather		SFB	3	6FCSAFEA		0608000208	10184	10184	2008	2009	1	1		E
Feather		SFB	3	6FCSAFEA		0608000200	10886	10886	2008	2009	1	1		E
Feather		SFB	3	6FCSAFEA		0608000209	10040	10040	2008	2009	1	1		E
Feather		SFB	3	6FCSAFEA		0608000300	10245	10245	2008	2009	1	1		E
Feather		SFB	3	6FCSAFEA		0608000301	10490	10490	2008	2009	1	1		E
Feather		SFB	3	6FCSAFEA		0608000303	10312	10312	2008	2009	1	1		E
Feather		SFB	3	6FCSAFEA		0608000304	10165	10165	2008	2009	1	1		E
Feather		SFB	3	6FCSAFEA		0608000305	10675	10675	2008	2009	1	1		E
Feather		SFB	3	6FCSAFEA		0608000306	10552	10552	2008	2009	1	1		E
Feather		SFB	3	6FCSAFEA		0608000307	10118	10118	2008	2009	1	1		E
Feather		SFB	3	6FCSAFEA		0608000308	10498	10498	2008	2009	1	1		E
Feather		SFB	3	6FCSAFEA		0608000309	10275	10275	2008	2009	2	2		E
Feather		SFB	3	6FCSAFEA		0608000401	10795	10795	2008	2009	2	2		E
Feather		SFB	3	6FCSAFEA		0608000402	9722	9722	2008	2009	2	2		E
Feather		SFB	3	6FCSAFEA		0608000403	9254	9254	2008	2009	2	2		E
Feather		SFB	3	6FCSAFEA		0608000506	10094	10094	2009	2010	2	2		E
Feather		SFB	3	6FCSAFEA		0608000602	10135	10135	2009	2010	2	2		E
Feather		SFB	3	6FCSAFEA		0608000603	10774	10774	2009	2010	2	2		E
Feather		SFB	3	6FCSAFEA		0608000604	9956	9956	2009	2010	3	3		E
Feather		SFB	3	6FCSAFEA		0608000605	10558	10558	2009	2010	3	3		E
Feather		SFB	3	6FCSAFEA		0608000606	10180	10180	2009	2010	3	3		E
Feather		SFB	3	6FCSAFEA		0608000607	3219	3219	2009	2010	3	3		E
Feather		SFB	3	6FCSAFEA		0608000500	9595	9595	2009	2010	1	1		E
Feather		SFB	3	6FCSAFEA		0608000501	10256	10256	2009	2010	1	1		E
Feather		SFB	3	6FCSAFEA		0608000502	10200	10200	2009	2010	1	1		E
Feather		SFB	3	6FCSAFEA		0608000503	10020	10020	2009	2010	1	1		E
Feather		SFB	3	6FCSAFEA		0608000504	10674	10674	2009	2010	1	1		E
Feather		SFB	3	6FCSAFEA		0608000505	10036	10036	2009	2010	2	2		E
Feather		SFB	3	6FCSAFEA		0608000507	9944	9944	2009	2010	2	2		E
Feather		SFB	3	6FCSAFEA		0608000508	10380	10380	2009	2010	2	2		E
Feather		SFB	3	6FCSAFEA		0608000509	10255	10255	2009	2010	2	2		E
Feather		SFB	3	6FCSAFEA		0608000600	10754	10754	2009	2010	2	2		E
Feather		SFB	3	6FCSAFEA		0608000601	10627	10627	2009	2010	2	2		E
Feather		SFB	3	6FCSAFEA		0608070107	5035	5143	2010	2011	1	1		E
Feather		SFB	3	6FCSAFEA		0608070000	2705	2793	2010	2010	12	12		E
Feather		SFB	3	6FCSAFEA		0608070001	5455	5555	2010	2011	1	1		E
Feather		SFB	3	6FCSAFEA		0608070002	5279	5380	2010	2011	1	1		E
Feather		SFB	3	6FCSAFEA		0608070003	2040	2040	2010	2011	1	1		E
Feather		SFB	3	6FCSAFEA		0608070004	5814	5856	2010	2011	1	1		E
Feather		SFB	3	6FCSAFEA		0608070005	5838	5946	2010	2011	1	1		E
Feather		SFB	3	6FCSAFEA		0608070006	5894	5992	2010	2011	1	1		E
Feather		SFB	3	6FCSAFEA		0608070007	3053	3121	2010	2011	1	1		E
Feather		SFB	3	6FCSAFEA		0608070008	5471	5606	2010	2011	1	1		E
Feather		SFB	3	6FCSAFEA		0608070009	5583	5630	2010	2011	1	1		E
Feather		SFB	3	6FCSAFEA		0608070100	5546	5612	2010	2011	1	1		E
Feather		SFB	3	6FCSAFEA		0608070101	5007	5088	2010	2011	1	1		E
Feather		SFB	3	6FCSAFEA		0608070102	5488	5534	2010	2011	1	1		E
Feather		SFB	3	6FCSAFEA		0608070103	5475	5561	2010	2011	1	1		E
Feather		SFB	3	6FCSAFEA		0608070104	5201	5282	2010	2011	1	1		E
Feather		SFB	3	6FCSAFEA		0608070105	5468	5562	2010	2011	1	1		E
Feather		SFB	3	6FCSAFEA		0608070106	5282	5366	2010	2011	1	1		E
Feather		SFB	3	6FCSAFEA		0608070108	5016	5126	2010	2011	1	1		E
Feather		SFB	3	6FCSAFEA		0608070109	2195	2229	2010	2011	1	1		E
Feather		SFB	3	6FCSAFEA		0608070200	5647	5716	2010	2011	1	1		E
Feather		SFB	3	6FCSAFEA		0608070303	5538	5584	2010	2011	2	2		E
Feather		SFB	3	6FCSAFEA		0608070201	5393	5464	2010	2011	2	2		E
Feather		SFB	3	6FCSAFEA		0608070202	5106	5253	2010	2011	2	2		E
Feather		SFB	3	6FCSAFEA		0608070203	5503	5596	2010	2011	2	2		E
Feather		SFB	3	6FCSAFEA		0608070204	5155	5351	2010	2011	2	2		E
Feather		SFB	3	6FCSAFEA		0608070205	5249	5291	2010	2011	2	2		E
Feather		SFB	3	6FCSAFEA		0608070206	4687	4768	2010	2011	2	2		E
Feather		SFB	3	6FCSAFEA		0608070207	5289	5311	2010	2011	2	2		E
Feather		SFB	3	6FCSAFEA		0608070208	5351	5421	2010	2011	2	2		E
Feather		SFB	3	6FCSAFEA		0608070209	5077	5099	2010	2011	2	2		E
Feather		SFB	3	6FCSAFEA		0608070300	5211	5233	2010	2011	2	2		E
Feather		SFB	3	6FCSAFEA		0608070301	5176	5264	2010	2011	2	2		E
Feather		SFB	3	6FCSAFEA		0608070302	5597	5620	2010	2011	2	2		E
Feather		SFB	3	6FCSAFEA		0608070304	5160	5226	2010	2011	2	2		E
Feather		SFB	3	6FCSAFEA		0608070305	5194	5308	2010	2011	2	2		E
Feather		SFB	3	6FCSAFEA		0608070306	5289	5625	2010	2011	2	2		E
Feather		SFB	3	6FCSAFEA		0608070307	2324	2390	2010	2011	2	2		E
Feather		SFB	3	6FCSAFEA		0601060409	12573	12573	1997	1998	3	3		E
Feather		SFB	3	6FCSAFEA		0601060406	13586	13586	1997	1998	2	2		E
Feather		SFB	3	6FCSAFEA		0601060407	10869	10869	1997	1998	2	2		E
Feather		SFB	3	6FCSAFEA		0601060405	13635	13635	1997	1998	1	2		E
Feather		SFB	3	6FCSAFEA		0601060408	12633	12633	1997	1998	2	3		E
Feather		SFB	3	6FCSAFEA		0608000302	10379	10379	2008	2009	1	1		E
Feather		SFB	3	6FCSAFEA		0601070904	10720	10720	2002	2003	1	1	G	E
Feather		SFB	3	6FCSAFEA		0601070905	8809	8809	2002	2003	1	1	G	E
Feather		SFB	3	6FCSAFEA		0601070903	10194	10194	2002	2003	1	1	G	E
Feather		SFB	3	6FCSAFEA		0601070708	11124	11124	2002	2003	1	1	G	E
Feather		SFB	3	6FCSAFEA		0601070709	11659	11659	2002	2003	1	1	G	E
Feather		SFB	3	6FCSAFEA		0601070009	10696	10696	2002	2003	1	1	G	E
Feather		SFB	3	6FCSAFEA		0601070800	6126	6126	2002	2003	1	1	G	E
Feather		SFB	3	6FCSAFEA		0601070801	6675	6675	2002	2003	1	1	G	E
Feather		SFB	3	6FCSAFEA		0601070802	5839	5839	2002	2003	1	1	G	E
Feather		SFB	3	6FCSAFEA		0601070803	11042	11042	2002	2003	1	1	G	E
Feather		SFB	3	6FCSAFEA		0601070804	10636	10636	2002	2003	1	1	G	E
Feather		SFB	3	6FCSAFEA		0601070805	11907	11907	2002	2003	1	1	G	E
Feather		SFB	3	6FCSAFEA		0601070806	12517	12517	2002	2003	1	1	G	E
Feather		SFB	3	6FCSAFEA		0601070807	10486	10486	2002	2003	1	1	G	E
Feather		SFB	3	6FCSAFEA		0601070808	11465	11465	2002	2003	1	1	G	E
Feather		SFB	3	6FCSAFEA		0601070809	10978	10978	2002	2003	1	1	G	E
Feather		SFB	3	6FCSAFEA		0601070900	13311	13311	2002	2003	1	1	G	E
Feather		SFB	3	6FCSAFEA		0601070901	11161	11161	2002	2003	1	1	G	E
Feather		SFB	3	6FCSAFEA		0601070902	11882	11882	2002	2003	1	1	G	E
Feather		SFB	3	6FCSAFEA		0601060813	12048	12048	1998	1999	3	3		E
Feather		SFB	3	6FCSAFEA		0601060402	38119	38119	1998	1999	1	2		E
Feather		SFB	3	6FCSAFEA		0601060812	11198	11198	1998	1999	3	3		E
Feather		SFB	3	6FCSAFEA		0601060809	11342	11342	1998	1999	2	3		E
Feather		SFB	3	6FCSAFEA		0601060808	12811	12811	1998	1999	2	2		E
Feather		SFB	3	6FCSAFEA		0601060807	11629	11629	1998	1999	2	2		E
Feather		SFB	3	6FCSAFEA		0601060811	12458	12458	1998	1999	3	3		E
Feather		SFB	3	6FCSAFEA		0601060806	10861	10861	1998	1999	2	2		E
Feather		SFB	3	6FCSAFEA		0601060810	12577	12577	1998	1999	2	3		E
Feather		SFB	3	6FCSAFEA		0601070906	11637	11637	2003	2004	1	1	G	B
Feather		SFB	3	6FCSAFEA		0601080704	11550	11550	2003	2004	1	1	G	B
Feather		SFB	3	6FCSAFEA		0601070907	11740	11740	2003	2004	1	1	G	B
Feather		SFB	3	6FCSAFEA		0601070908	12024	12024	2003	2004	1	1	G	B
Feather		SFB	3	6FCSAFEA		0601070909	11940	11940	2003	2004	1	1	G	B
Feather		SFB	3	6FCSAFEA		0601080700	11847	11847	2003	2004	1	1	G	B
Feather		SFB	3	6FCSAFEA		0601080701	11463	11463	2003	2004	1	1	G	B
Feather		SFB	3	6FCSAFEA		0601080702	11826	11826	2003	2004	1	1	G	B
Feather		SFB	3	6FCSAFEA		0601080703	11888	11888	2003	2004	1	1	G	B
Feather		SFB	3	6FCSAFEA		0601080705	11820	11820	2003	2004	1	1	G	B
Feather		SFB	3	6FCSAFEA		0601080706	12052	12052	2003	2004	1	1	G	B
Feather		SFB	3	6FCSAFEA		0601080707	9719	9719	2003	2004	1	1	G	B
Feather		SFB	3	6FCSAFEA		0601080708	11808	11808	2003	2004	1	2	G	B
Feather		SFB	3	6FCSAFEA		0601080709	11442	11442	2003	2004	1	2	G	B
Feather		SFB	3	6FCSAFEA		0601010202	11339	11339	2004	2005	1	1	G	B
Feather		SFB	3	6FCSAFEA		0601010200	10723	10723	2004	2005	1	1	G	B
Feather		SFB	3	6FCSAFEA		0601010201	11579	11579	2004	2005	1	1	G	B
Feather		SFB	3	6FCSAFEA		0601010204	10676	10676	2004	2005	1	2	G	B
Feather		SFB	3	6FCSAFEA		0601010205	11813	11813	2004	2005	2	2	G	B
Feather		SFB	3	6FCSAFEA		0601010207	11401	11401	2004	2005	2	2	G	B
Feather		SFB	3	6FCSAFEA		0601010208	11405	11405	2004	2005	2	2	G	B
Feather		SFB	3	6FCSAFEA		0601010209	10819	10819	2004	2005	2	2	G	B
Feather		SFB	3	6FCSAFEA		0601010300	12169	12169	2004	2005	2	3	G	B
Feather		SFB	3	6FCSAFEA		0601010301	11091	11091	2004	2005	2	3	G	B
Feather		SFB	3	6FCSAFEA		0601010303	3508	3508	2004	2005	3	3	G	B
Feather		SFB	3	6FCSAFEA		0601010304	8739	8739	2004	2005	3	3	G	B
Feather		SFB	3	6FCSAFEA		0601010206	11375	11375	2004	2005	2	2	G	B
Feather		SFB	3	6FCSAFEA		0601010302	10801	10801	2004	2005	2	3	G	B
Feather		SFB	3	6FCSAFEA		0601010203	11496	11496	2004	2005	1	2	G	B
Feather		SFB	3	6FCSAFEA	6FCSAFEA FRFH	0601020809	2700	2700	2016	2017	4	4		P		Originally Knaggs Project. Released Outlet due to Oroville Spillway incident
Feather		SFB	3	6FCSAFEA	6FCSAFEA FRFH	0601020901	4969	4969	2016	2017	5	5		P		Originally Knaggs Project. Released Herringer due to Oroville Spillway incident
Feather		SFB	3	6FCSAFEA	6FCSAFEA FRFH	062768	54493	54493	2002	2003	4	4	G	E
Feather		SFB	3	6FCSAFEA	6FCSAFEA FRFH	060565	388174	389919	2013	2014	4	4	V	P		Edit location net pen.
Feather		SFB	3	6FCSAFEA	6FCSAFEA FRFH	060566	379254	380518	2013	2014	4	5	G	P		Edit location net pen.
Feather		SFB	3	6FCSAFEA	6FCSAFEA FRFH	069502	99901	100011	2011	2012	5	5	V	E		Barge Study. 068685 069504
Feather		SFB	3	6FCSAFEA	6FCSAFEA FRFH	0608000807	10080	10080	2012	2013	2	2	G	E		Knaggs Ranch Group. Released at Rd. 17.
Feather		SFB	3	6FCSAFEA	6FCSAFEA FRFH	060975	131874	131874	2016	2017	5	5	V	P		Evening Plant at Fort Baker. Processed at Annex Facility.
Feather		SFB	3	6FCSAFEA	6FCSAFEA FRFH	060737	249371	250257	2015	2016	5	5	G	P
Feather		SFB	3	6FCSAFEA	6FCSAFEA FRFH	062769	54152	54152	2002	2003	6	6	V	E
Feather		SFB	3	6FCSAFEA	6FCSAFEA FRFH	062770	51748	51748	2002	2003	6	6	V	E
Feather		SFB	3	6FCSAFEA	6FCSAFEA FRFH	0601080800	24362	24362	2002	2003	4	4	G	E
Feather		SFB	3	6FCSAFEA	6FCSAFEA FRFH	0601020904	47310	47310	2015	2016	3	3	G	P		Knaggs Ranch Project. Released at RD 22. Associated Code=0601020905
Feather		SFB	3	6FCSAFEA	6FCSAFEA FRFH	062771	52105	52105	2002	2003	6	6	V	E
Feather		SFB	3	6FCSAFEA	6FCSAFEA FRFH	062772	52675	52675	2002	2003	6	6	V	E		2100 FISH HAD STANDARD-LENGTH TAGS APPLIED AT HALF-LENGTH SETTING.
Feather		SFB	3	6FCSAFEA	6FCSAFEA FRFH	062773	55625	55625	2002	2003	6	6	V	E
Feather		SFB	3	6FCSAFEA	6FCSAFEA FRFH	062774	53377	53377	2002	2003	6	6	V	E
Feather		SFB	3	6FCSAFEA	6FCSAFEA FRFH	062775	55611	55611	2002	2003	6	6	V	E
Feather		SFB	3	6FCSAFEA	6FCSAFEA FRFH	062776	50704	50704	2002	2003	6	6	V	E
Feather		SFB	3	6FCSAFEA	6FCSAFEA FRFH	062779	24813	24813	2002	2003	2	2	G	E
Feather		SFB	3	6FCSAFEA	6FCSAFEA FRFH	062780	25025	25025	2002	2003	2	2	G	E
Feather		SFB	3	6FCSAFEA	6FCSAFEA FRFH	062781	24938	24938	2002	2003	3	3	G	E
Feather		SFB	3	6FCSAFEA	6FCSAFEA FRFH	0601020905	47661	47661	2015	2016	3	3	G	P		Knaggs Ranch Project. Associated Code=0601020904
Feather		SFB	3	6FCSAFEA	6FCSAFEA FRFH	060967	507985	508552	2016	2017	5	5	V	P
Feather		SFB	3	6FCSAFEA	6FCSAFEA FRFH	060976	130905	130905	2016	2017	5	5	V	P		Fish not retention checked due to early release
Feather		SFB	3	6FCSAFEA	6FCSAFEA FRFH	060977	131737	131883	2016	2017	5	5	V	P		Evening Release at Fort Baker
Feather		SFB	3	6FCSAFEA	6FCSAFEA FRFH	0601080808	53133	53133	2002	2003	2	2	G	E
Feather		SFB	3	6FCSAFEA	6FCSAFEA FRFH	0601080809	51964	51964	2002	2003	2	2	G	E
Feather		SFB	3	6FCSAFEA	6FCSAFEA FRFH	0601080900	51386	51386	2002	2003	2	2	G	E
Feather		SFB	3	6FCSAFEA	6FCSAFEA FRFH	0601080901	51388	51388	2002	2003	2	2	G	E
Feather		SFB	3	6FCSAFEA	6FCSAFEA FRFH	060968	253832	255548	2016	2017	4	4	G	P		Processed at Annex Facility. Associated code=060969.
Feather		SFB	3	6FCSAFEA	6FCSAFEA FRFH	060792	43232	43232	2016	2017	5	5	V	P		Processed at Annex Facility. Associated Code=060935
Feather		SFB	3	6FCSAFEA	6FCSAFEA FRFH	060969	260322	262082	2016	2017	4	4	G	P		Processed at Annex Facility. Associated code=060968.
Feather		SFB	3	6FCSAFEA	6FCSAFEA FRFH	060970	236755	238385	2016	2017	4	4	G	P		Processed at Annex Facility.
Feather		SFB	3	6FCSAFEA	6FCSAFEA FRFH	060972	241500	241500	2016	2017	5	5	G	P		High Losses due to well failure. Processed at Annex Facility.
Feather		SFB	3	6FCSAFEA	6FCSAFEA FRFH	062764	53275	53275	2002	2003	4	4	G	E
Feather		SFB	3	6FCSAFEA	6FCSAFEA FRFH	062765	53435	53435	2002	2003	4	4	G	E
Feather		SFB	3	6FCSAFEA	6FCSAFEA FRFH	062766	53601	53601	2002	2003	4	4	G	E
Feather		SFB	3	6FCSAFEA	6FCSAFEA FRFH	062767	54971	54971	2002	2003	4	4	G	E
Feather		SFB	3	6FCSAFEA	6FCSAFEA FRFH	060935	30430	30430	2016	2017	5	5	V	P		Fish Processed at Annex Facility. Associated Code=060792
Feather		SFB	3	6FCSAFEA	6FCSAFEA FRFH	060938	51058	51058	2016	2017	5	5	V	P		Fish not retention checked due to early release
Feather		SFB	3	6FCSAFEA	6FCSAFEA FRFH	062685	54186	54186	2002	2003	4	4	G	E
Feather		SFB	3	6FCSAFEA	6FCSAFEA FRFH	062704	79302	79302	2002	2003	5	5	G	E
Feather		SFB	3	6FCSAFEA	6FCSAFEA FRFH	062705	79201	79201	2002	2003	5	5	G	E
Feather		SFB	3	6FCSAFEA	6FCSAFEA FRFH	068685	98947	98947	2011	2012	5	5	V	E		Barge Study. Outside water pumped continuously, loaded 6FCSASBF ELKH. 069502, 04
Feather		SFB	3	6FCSAFEA	6FCSAFEA FRFH	062090	263768	263768	2001	2002	4	5	G	P		MASS MARKING DEMONSTRATION.
Feather		SFB	3	6FCSAFEA	6FCSAFEA FRFH	062091	264738	264738	2001	2002	4	5	G	P		MASS MARKING DEMONSTRATION.
Feather		SFB	3	6FCSAFEA	6FCSAFEA FRFH	0601070004	23922	23922	2001	2002	2	2	G	E
Feather		SFB	3	6FCSAFEA	6FCSAFEA FRFH	0601070005	25744	25744	2001	2002	2	2	G	E
Feather		SFB	3	6FCSAFEA	6FCSAFEA FRFH	0601070006	26380	26380	2001	2002	2	2	G	E
Feather		SFB	3	6FCSAFEA	6FCSAFEA FRFH	0601070007	24566	24566	2001	2002	2	2	G	E
Feather		SFB	3	6FCSAFEA	6FCSAFEA FRFH	0601070600	9664	9664	2001	2002	2	2	G	E
Feather		SFB	3	6FCSAFEA	6FCSAFEA FRFH	0601070601	10375	10375	2001	2002	2	2	G	E
Feather		SFB	3	6FCSAFEA	6FCSAFEA FRFH	0601070602	9839	9839	2001	2002	2	2	G	E
Feather		SFB	3	6FCSAFEA	6FCSAFEA FRFH	0601070603	10838	10838	2001	2002	2	2	G	E
Feather		SFB	3	6FCSAFEA	6FCSAFEA FRFH	0601070604	8937	8937	2001	2002	2	2	G	E
Feather		SFB	3	6FCSAFEA	6FCSAFEA FRFH	0601070605	9652	9652	2001	2002	2	2	G	E
Feather		SFB	3	6FCSAFEA	6FCSAFEA FRFH	0601070606	10426	10426	2001	2002	2	2	G	E
Feather		SFB	3	6FCSAFEA	6FCSAFEA FRFH	0601070607	10389	10389	2001	2002	2	2	G	E
Feather		SFB	3	6FCSAFEA	6FCSAFEA FRFH	0601070608	11192	11192	2001	2002	2	2	G	E
Feather		SFB	3	6FCSAFEA	6FCSAFEA FRFH	0601070609	8751	8751	2001	2002	2	2	G	E
Feather		SFB	3	6FCSAFEA	6FCSAFEA FRFH	0601070700	26104	26104	2001	2002	2	2	G	E
Feather		SFB	3	6FCSAFEA	6FCSAFEA FRFH	0601070701	25728	25728	2001	2002	2	2	G	E
Feather		SFB	3	6FCSAFEA	6FCSAFEA FRFH	0601070702	25462	25462	2001	2002	2	2	G	E
Feather		SFB	3	6FCSAFEA	6FCSAFEA FRFH	0601070703	25276	25276	2001	2002	2	2	G	E
Feather		SFB	3	6FCSAFEA	6FCSAFEA FRFH	0601070704	24138	24138	2001	2002	3	3	G	E
Feather		SFB	3	6FCSAFEA	6FCSAFEA FRFH	0601070705	24319	24319	2001	2002	3	3	G	E
Feather		SFB	3	6FCSAFEA	6FCSAFEA FRFH	062695	44563	44563	2001	2002	4	4	G	E
Feather		SFB	3	6FCSAFEA	6FCSAFEA FRFH	062696	44789	44789	2001	2002	4	4	G	E
Feather		SFB	3	6FCSAFEA	6FCSAFEA FRFH	062699	43789	43789	2001	2002	4	4	G	E
Feather		SFB	3	6FCSAFEA	6FCSAFEA FRFH	062724	22883	22883	2001	2002	4	4	G	E
Feather		SFB	3	6FCSAFEA	6FCSAFEA FRFH	062725	22436	22436	2001	2002	4	4	G	E
Feather		SFB	3	6FCSAFEA	6FCSAFEA FRFH	062735	106870	106870	2001	2002	5	5	V	B
Feather		SFB	3	6FCSAFEA	6FCSAFEA FRFH	062736	106336	106336	2001	2002	5	5	V	B
Feather		SFB	3	6FCSAFEA	6FCSAFEA FRFH	062737	107348	107348	2001	2002	4	4	V	B
Feather		SFB	3	6FCSAFEA	6FCSAFEA FRFH	062738	105753	105753	2001	2002	4	4	V	B
Feather		SFB	3	6FCSAFEA	6FCSAFEA FRFH	0601061104	100901	100901	1999	2000	2	2	G	E
Feather		SFB	3	6FCSAFEA	6FCSAFEA FRFH	0601060709	26262	26262	1998	1999	11	11		E
Feather		SFB	3	6FCSAFEA	6FCSAFEA FRFH	0601060802	26666	26666	1998	1999	11	11		E
Feather		SFB	3	6FCSAFEA	6FCSAFEA FRFH	0601060804	25886	25886	1998	1999	11	11		E
Feather		SFB	3	6FCSAFEA	6FCSAFEA FRFH	0601061206	26077	26077	2000	2001	2	2	G	E
Feather		SFB	3	6FCSAFEA	6FCSAFEA FRFH	0601061207	25679	25679	2000	2001	2	2	G	E
Feather		SFB	3	6FCSAFEA	6FCSAFEA FRFH	0601061208	26280	26280	2000	2001	2	2	G	E
Feather		SFB	3	6FCSAFEA	6FCSAFEA FRFH	0601061209	25947	25947	2000	2001	2	2	G	E
Feather		SFB	3	6FCSAFEA	6FCSAFEA FRFH	0601061210	27042	27042	2000	2001	2	2	G	E
Feather		SFB	3	6FCSAFEA	6FCSAFEA FRFH	0601061211	25574	25574	2000	2001	2	2	G	E
Feather		SFB	3	6FCSAFEA	6FCSAFEA FRFH	0601070205	9149	9149	2000	2001	2	2	G	E
Feather		SFB	3	6FCSAFEA	6FCSAFEA FRFH	0601070206	9507	9507	2000	2001	2	2	G	E
Feather		SFB	3	6FCSAFEA	6FCSAFEA FRFH	0601070204	9166	9166	2000	2001	2	2	G	E
Feather		SFB	3	6FCSAFEA	6FCSAFEA FRFH	0601070203	9526	9526	2000	2001	2	2	G	E
Feather		SFB	3	6FCSAFEA	6FCSAFEA FRFH	0601070207	9508	9508	2000	2001	2	2	G	E
Feather		SFB	3	6FCSAFEA	6FCSAFEA FRFH	0601070208	9359	9359	2000	2001	2	2	G	E
Feather		SFB	3	6FCSAFEA	6FCSAFEA FRFH	0601070209	9000	9000	2000	2001	2	2	G	E
Feather		SFB	3	6FCSAFEA	6FCSAFEA FRFH	0601070300	10241	10241	2000	2001	2	2	G	E
Feather		SFB	3	6FCSAFEA	6FCSAFEA FRFH	0601070301	9915	9915	2000	2001	2	2	G	E
Feather		SFB	3	6FCSAFEA	6FCSAFEA FRFH	0601070302	9806	9806	2000	2001	2	2	G	E
Feather		SFB	3	6FCSAFEA	6FCSAFEA FRFH	0601061212	25464	25464	2000	2001	2	2	G	E
Feather		SFB	3	6FCSAFEA	6FCSAFEA FRFH	0601061213	26921	26921	2000	2001	2	2	G	E
Feather		SFB	3	6FCSAFEA	6FCSAFEA FRFH	0601070000	24556	24556	2000	2001	3	3	G	E
Feather		SFB	3	6FCSAFEA	6FCSAFEA FRFH	0601070001	21924	21924	2000	2001	3	3	G	E
Feather		SFB	3	6FCSAFEA	6FCSAFEA FRFH	0601070002	23271	23271	2000	2001	3	3	G	E
Feather		SFB	3	6FCSAFEA	6FCSAFEA FRFH	0601070003	22919	22919	2000	2001	3	3	G	E
Feather		SFB	3	6FCSAFEA	6FCSAFEA FRFH	0601070303	9745	9745	2000	2001	2	2	G	E
Feather		SFB	3	6FCSAFEA	6FCSAFEA FRFH	0601070304	9544	9544	2000	2001	2	2	G	E
Feather		SFB	3	6FCSAFEA	6FCSAFEA FRFH	0601070305	10179	10179	2000	2001	2	2	G	E
Feather		SFB	3	6FCSAFEA	6FCSAFEA FRFH	0601070306	9134	9134	2000	2001	2	2	G	E
Feather		SFB	3	6FCSAFEA	6FCSAFEA FRFH	0601070307	10141	10141	2000	2001	2	2	G	E
Feather		SFB	3	6FCSAFEA	6FCSAFEA FRFH	0601070308	8921	8921	2000	2001	2	2	G	E
Feather		SFB	3	6FCSAFEA	6FCSAFEA FRFH	0601070309	9884	9884	2000	2001	2	2	G	E
Feather		SFB	3	6FCSAFEA	6FCSAFEA FRFH	0601070200	9419	9419	2000	2001	2	2	G	E
Feather		SFB	3	6FCSAFEA	6FCSAFEA FRFH	0601070201	9732	9732	2000	2001	2	2	G	E
Feather		SFB	3	6FCSAFEA	6FCSAFEA FRFH	0601070202	9448	9448	2000	2001	2	2	G	E
Feather		SFB	3	6FCSAFEA	6FCSAFEA FRFH	066203	164766	164766	1977	1978	6	6	V	E
Feather		SFB	3	6FCSAFEA	6FCSAFEA FRFH	062304	26038	26038	2005	2006	5	5	G	B
Feather		SFB	3	6FCSAFEA	6FCSAFEA FRFH	062309	25919	25919	2005	2006	5	5	G	B
Feather		SFB	3	6FCSAFEA	6FCSAFEA FRFH	062310	13493	13493	2005	2006	4	4	G	B
Feather		SFB	3	6FCSAFEA	6FCSAFEA FRFH	062311	12854	12854	2005	2006	4	4	G	B
Feather		SFB	3	6FCSAFEA	6FCSAFEA FRFH	062664	202096	202096	2000	2001	4	4	V	P		MASS MARKING DEMONSTRATION
Feather		SFB	3	6FCSAFEA	6FCSAFEA FRFH	062665	142204	142204	2000	2001	4	5	V	P		MASS MARKING DEMONSTRATION
Feather		SFB	3	6FCSAFEA	6FCSAFEA FRFH	063119	50143	50143	1989	1990	5	5	G	E
Feather		SFB	3	6FCSAFEA	6FCSAFEA FRFH	066240	10887	10887	1984	1985	5	5	G	E		CAN BE COMBINED WITH 066238,066239 AND 066241
Feather		SFB	3	6FCSAFEA	6FCSAFEA FRFH	066260	51904	51904	1987	1988	6	6	V	E		FUNDING-BAY DELTA PROJECT.COMBINE WITH 066259.CROSS CHANNEL GATES CLOSED.
Feather		SFB	3	6FCSAFEA	6FCSAFEA FRFH	066224	96706	96706	1982	1983	5	5	G	E
Feather		SFB	3	6FCSAFEA	6FCSAFEA FRFH	066259	54997	54997	1987	1988	6	6	V	E		FUNDING-BAY DELTA PROJECT.COMBINE WITH 066260.CROSS CHANNEL GATES CLOSED.
Feather		SFB	3	6FCSAFEA	6FCSAFEA FRFH	066257	51836	51836	1986	1987	5	5	G	E		WEST SIDE OF RIVER
Feather		SFB	3	6FCSAFEA	6FCSAFEA FRFH	0601140103	52907	52907	1988	1989	6	6	V	E		FUNDING-BAY DELTA PROJECT.
Feather		SFB	3	6FCSAFEA	6FCSAFEA FRFH	060564	528975	528975	2013	2014	5	5	V	P		No retention check due to early release. Edit location net pen.
Feather		SFB	3	6FCSAFEA	6FCSAFEA FRFH	B61404	51274	51274	1987	1988	5	5	G	E		FUNDING-BAY DELTA PROJECT.CROSS CHANNEL GATES OPEN.COMBINE WITH B61405.
Feather		SFB	3	6FCSAFEA	6FCSAFEA FRFH	066238	54457	54457	1984	1985	5	5	G	E		CAN BE COMBINED WITH 066239,066240 AND 066241
Feather		SFB	3	6FCSAFEA	6FCSAFEA FRFH	B61403	55861	55861	1987	1988	5	5	G	E		FUNDING-BAY DELTA PROJECT.CROSS CHANNEL GATES CLOSED.COMBINE WITH B61402.
Feather		SFB	3	6FCSAFEA	6FCSAFEA FRFH	066254	50521	50521	1986	1987	4	4	G	E		EAST SIDE OF RIVER
Feather		SFB	3	6FCSAFEA	6FCSAFEA FRFH	H60403	48501	48501	1982	1983	3	3	G	E
Feather		SFB	3	6FCSAFEA	6FCSAFEA FRFH	063108	50659	50659	1988	1989	6	6	V	E		FUNDING-BAY DELTA PROJECT
Feather		SFB	3	6FCSAFEA	6FCSAFEA FRFH	052326	25576	25576	1998	1999	4	4	V	E
Feather		SFB	3	6FCSAFEA	6FCSAFEA FRFH	052327	25518	25518	1998	1999	4	4	V	E
Feather		SFB	3	6FCSAFEA	6FCSAFEA FRFH	066245	48143	48143	1984	1985	5	5	G	E
Feather		SFB	3	6FCSAFEA	6FCSAFEA FRFH	066212	79443	79443	1979	1980	6	6	V	E
Feather		SFB	3	6FCSAFEA	6FCSAFEA FRFH	066230	43374	43374	1982	1983	5	5	G	E
Feather		SFB	3	6FCSAFEA	6FCSAFEA FRFH	B61408	55265	55265	1987	1988	5	5	V	E		FUNDING-BAY DELTA PROJECT.
Feather		SFB	3	6FCSAFEA	6FCSAFEA FRFH	065813	97000	97000	1977	1978	8	8	Y	E
Feather		SFB	3	6FCSAFEA	6FCSAFEA FRFH	066251	47995	47995	1985	1986	6	6	G	E
Feather		SFB	3	6FCSAFEA	6FCSAFEA FRFH	063109	51760	51760	1988	1989	6	6	V	E		FUNDING-BAY DELTA PROJECT
Feather		SFB	3	6FCSAFEA	6FCSAFEA FRFH	065816	77016	77016	1978	1979	8	8	V	E
Feather		SFB	3	6FCSAFEA	6FCSAFEA FRFH	066215	78339	78339	1980	1981	6	6	V	E
Feather		SFB	3	6FCSAFEA	6FCSAFEA FRFH	063104	54151	54151	1987	1988	6	6	V	E		FUNDING-BAY DELTA PROJECT.
Feather		SFB	3	6FCSAFEA	6FCSAFEA FRFH	066206	110122	110122	1978	1979	6	6	G	E
Feather		SFB	3	6FCSAFEA	6FCSAFEA FRFH	0601140104	48329	48329	1988	1989	6	6	V	E		FUNDING-BAY DELTA PROJECT.
Feather		SFB	3	6FCSAFEA	6FCSAFEA FRFH	0601060301	23772	23772	1996	1997	5	5	V	E
Feather		SFB	3	6FCSAFEA	6FCSAFEA FRFH	066222	63221	63221	1981	1982	6	6	G	E
Feather		SFB	3	6FCSAFEA	6FCSAFEA FRFH	0601060215	24766	24766	1996	1997	5	5	V	E
Feather		SFB	3	6FCSAFEA	6FCSAFEA FRFH	066209	88700	88700	1979	1980	6	6	V	E
Feather		SFB	3	6FCSAFEA	6FCSAFEA FRFH	066253	49781	49781	1986	1987	4	4	G	E		WEST SIDE OF RIVER
Feather		SFB	3	6FCSAFEA	6FCSAFEA FRFH	0601110112	29058	29058	1988	1989	4	4	G	E		FUNDING-REGION 4. CAN BE COMBINED WITH H601110111.
Feather		SFB	3	6FCSAFEA	6FCSAFEA FRFH	0601140413	50779	50779	1994	1995	4	4	G	E
Feather		SFB	3	6FCSAFEA	6FCSAFEA FRFH	0601060207	24812	24812	1996	1997	5	5	V	E
Feather		SFB	3	6FCSAFEA	6FCSAFEA FRFH	0601140403	50689	50689	1993	1994	4	4	G	E
Feather		SFB	3	6FCSAFEA	6FCSAFEA FRFH	0601110110	28708	28708	1988	1989	5	5	G	E		FUNDING-REGION 4. CAN BE COMBINED WITH H601110109.
Feather		SFB	3	6FCSAFEA	6FCSAFEA FRFH	060108	84545	84545	1975	1976	12	12	Y	E
Feather		SFB	3	6FCSAFEA	6FCSAFEA FRFH	065810	71539	71539	1976	1977	12	1	Y	E
Feather		SFB	3	6FCSAFEA	6FCSAFEA FRFH	066210	88516	88516	1979	1980	6	6	V	P
Feather		SFB	3	6FCSAFEA	6FCSAFEA FRFH	H60402	47518	47518	1982	1983	3	3	G	E
Feather		SFB	3	6FCSAFEA	6FCSAFEA FRFH	0601060403	49715	49715	1998	1999	3	3	F	E
Feather		SFB	3	6FCSAFEA	6FCSAFEA FRFH	H60303	45775	45775	1982	1983	3	3	G	E
Feather		SFB	3	6FCSAFEA	6FCSAFEA FRFH	066239	14731	14731	1984	1985	5	5	G	E		CAN BE COMBINED WITH 066238,066240 AND 066241
Feather		SFB	3	6FCSAFEA	6FCSAFEA FRFH	B61405	51206	51206	1987	1988	5	5	G	E		FUNDING-BAY DELTA PROJECT.CROSS CHANNEL GATES OPEN.COMBINE WITH B61404.
Feather		SFB	3	6FCSAFEA	6FCSAFEA FRFH	065805	37813	37813	1988	1989	6	6	V	E		EVALUATE EFFECTS OF DIVERSIONS AND TEMP.ON SMOLT SURVIVAL. FUNDING - BAY DELTA
Feather		SFB	3	6FCSAFEA	6FCSAFEA FRFH	063111	51211	51211	1988	1989	5	5	G	E		FUNDING-BAY DELTA PROJECT
Feather		SFB	3	6FCSAFEA	6FCSAFEA FRFH	H60304	48541	48541	1982	1983	3	3	G	E
Feather		SFB	3	6FCSAFEA	6FCSAFEA FRFH	066243	98866	98866	1985	1986	5	5	G	E
Feather		SFB	3	6FCSAFEA	6FCSAFEA FRFH	066250	99827	99827	1987	1988	6	6	V	E		FUNDING-BAY DELTA PROJECT.CROSS CHANNEL GATES OPEN.
Feather		SFB	3	6FCSAFEA	6FCSAFEA FRFH	B61402	51388	51388	1987	1988	5	5	G	E		FUNDING-BAY DELTA PROJECT.CROSS CHANNEL GATES CLOSED.COMBINE WITH B61403.
Feather		SFB	3	6FCSAFEA	6FCSAFEA FRFH	066256	49083	49083	1986	1987	5	5	G	E		EAST SIDE OF RIVER
Feather		SFB	3	6FCSAFEA	6FCSAFEA FRFH	066241	20551	20551	1984	1985	5	5	G	E		CAN BE COMBINED WITH 066238,066239 AND 066240
Feather		SFB	3	6FCSAFEA	6FCSAFEA FRFH	0601061006	26436	26436	1999	2000	2	2	G	E
Feather		SFB	3	6FCSAFEA	6FCSAFEA FRFH	0601060404	50864	50864	1998	1999	3	3	F	E
Feather		SFB	3	6FCSAFEA	6FCSAFEA FRFH	066223	92693	92693	1982	1983	5	5	G	E
Feather		SFB	3	6FCSAFEA	6FCSAFEA FRFH	0501020809	26837	26837	1999	2000	2	2	G	E
Feather		SFB	3	6FCSAFEA	6FCSAFEA FRFH	0601140109	52962	52962	1989	1990	4	4	G	E
Feather		SFB	3	6FCSAFEA	6FCSAFEA FRFH	0601060113	50041	50041	1995	1996	4	4	G	E
Feather		SFB	3	6FCSAFEA	6FCSAFEA FRFH	0601060208	25049	25049	1996	1997	5	5	V	E
Feather		SFB	3	6FCSAFEA	6FCSAFEA FRFH	0601110109	27525	27525	1988	1989	5	5	G	E		FUNDING-REGION 4. CAN BE COMBINED WITH H601110110.
Feather		SFB	3	6FCSAFEA	6FCSAFEA FRFH	0601140206	52139	52139	1990	1991	4	4	G	E
Feather		SFB	3	6FCSAFEA	6FCSAFEA FRFH	0601110111	27758	27758	1988	1989	4	4	G	E		FUNDING-REGION 4. CAN BE COMBINED WITH H601110112.
Feather		SFB	3	6FCSAFEA	6FCSAFEA FRFH	063128	49184	49184	1990	1991	5	5	G	E
Feather		SFB	3	6FCSAFEA	6FCSAFEA FRFH	0601060109	50820	50820	1995	1996	5	5	G	E
Feather		SFB	3	6FCSAFEA	6FCSAFEA FRFH	0601140408	53810	53810	1993	1994	4	4	G	E
Feather		SFB	3	6FCSAFEA	6FCSAFEA FRFH	0601060910	51202	51202	1998	1999	3	3	G	E
Feather		SFB	3	6FCSAFEA	6FCSAFEA FRFH	062657	103165	103165	1999	2000	3	3	G	E
Feather		SFB	3	6FCSAFEA	6FCSAFEA FRFH	0601061105	101115	101115	1999	2000	3	3	G	E
Feather		SFB	3	6FCSAFEA	6FCSAFEA FRFH	065858	24305	24305	1984	1985	7	7	V	E		NIGHT RELEASE
Feather		SFB	3	6FCSAFEA	6FCSAFEA FRFH	065822	39871	39871	1980	1981	6	6	V	E
Feather		SFB	3	6FCSAFEA	6FCSAFEA FRFH	065834	50989	50989	1981	1982	8	8	V	E
Feather		SFB	3	6FCSAFEA	6FCSAFEA FRFH	065856	22441	22441	1984	1985	7	7	V	E		DAY RELEASE
Feather		SFB	3	6FCSAFEA	6FCSAFEA FRFH	065824	45203	45203	1980	1981	8	8	V	E
Feather		SFB	3	6FCSAFEA	6FCSAFEA FRFH	065847	40185	40185	1983	1984	6	6	V	E
Feather		SFB	3	6FCSAFEA	6FCSAFEA FRFH	065844	39800	39800	1982	1983	9	9	V	E
Feather		SFB	3	6FCSAFEA	6FCSAFEA FRFH	066207	88335	88335	1979	1980	6	6	V	E
Feather		SFB	3	6FCSAFEA	6FCSAFEA FRFH	066213	97438	97438	1980	1981	6	6	V	E
Feather		SFB	3	6FCSAFEA	6FCSAFEA FRFH	065827	30469	30469	1980	1981	10	11	Y	P
Feather		SFB	3	6FCSAFEA	6FCSAFEA FRFH	065819	42079	42079	1979	1980	10	10	Y	B
Feather		SFB	3	6FCSAFEA	6FCSAFEA FRFH	065833	23876	23876	1981	1982	11	11	Y	E
Feather		SFB	3	6FCSAFEA	6FCSAFEA FRFH	066204	181028	181028	1978	1979	6	6	G	E
Feather		SFB	3	6FCSAFEA	6FCSAFEA FRFH	066216	81393	81393	1980	1981	6	6	V	E
Feather		SFB	3	6FCSAFEA	6FCSAFEA FRFH	0601060102	100377	100377	1993	1994	5	5	G	E
Feather		SFB	3	6FCSAFEA	6FCSAFEA FRFH	0601060101	103558	103558	1993	1994	3	3	G	E
Feather		SFB	3	6FCSAFEA	6FCSAFEA FRFH	066201	178998	178998	1977	1978	6	6	V	E
Feather		SFB	3	6FCSAFEA	6FCSAFEA FRFH	060302	91887	91887	1975	1976	6	6	G	E
Feather		SFB	3	6FCSAFEA	6FCSAFEA FRFH	0501020802	27393	27393	1998	1999	4	4	G	E
Feather		SFB	3	6FCSAFEA	6FCSAFEA FRFH	0601140302	52374	52374	1991	1992	4	4	G	E		COMBINED W/ 10,500 FROM 0601140301
Feather		SFB	3	6FCSAFEA	6FCSAFEA FRFH	0601140402	51485	51485	1993	1994	4	4	G	E
Feather		SFB	3	6FCSAFEA	6FCSAFEA FRFH	0601140310	52857	52857	1992	1993	4	4	G	E
Feather		SFB	3	6FCSAFEA	6FCSAFEA FRFH	0601061109	19471	19471	1999	2000	4	4	G	E
Feather		SFB	3	6FCSAFEA	6FCSAFEA FRFH	0601140210	51846	51846	1991	1992	4	4	G	E
Feather		SFB	3	6FCSAFEA	6FCSAFEA FRFH	0601140407	50235	50235	1993	1994	4	4	G	E
Feather		SFB	3	6FCSAFEA	6FCSAFEA FRFH	0501020713	26248	26248	1998	1999	3	3	G	E
Feather		SFB	3	6FCSAFEA	6FCSAFEA FRFH	063136	51560	51560	1992	1993	5	5	G	E
Feather		SFB	3	6FCSAFEA	6FCSAFEA FRFH	063130	51914	51914	1991	1992	4	4	G	E		TAGGED FISH NOT HELD 14 DAYS
Feather		SFB	3	6FCSAFEA	6FCSAFEA FRFH	0501020712	26330	26330	1998	1999	3	3	G	E
Feather		SFB	3	6FCSAFEA	6FCSAFEA FRFH	0501020801	22577	22577	1998	1999	4	4	G	E		FULL-TAG LENGTHS USED FOR 9,389 FISH
Feather		SFB	3	6FCSAFEA	6FCSAFEA FRFH	0501020803	24571	24571	1999	2000	3	3	G	E
Feather		SFB	3	6FCSAFEA	6FCSAFEA FRFH	0501020804	25253	25253	1999	2000	3	3	G	E
Feather		SFB	3	6FCSAFEA	6FCSAFEA FRFH	0601060908	50989	50989	1998	1999	3	3	G	E
Feather		SFB	3	6FCSAFEA	6FCSAFEA FRFH	0601060907	53987	53987	1998	1999	3	3	G	E
Feather		SFB	3	6FCSAFEA	6FCSAFEA FRFH	0601060909	50804	50804	1998	1999	3	3	G	E
Feather		SFB	3	6FCSAFEA	6FCSAFEA FRFH	065841	39737	39737	1982	1983	10	10	Y	E
Feather		SFB	3	6FCSAFEA	6FCSAFEA FRFH	H60401	47367	47367	1982	1983	3	3	G	E
Feather		SFB	3	6FCSAFEA	6FCSAFEA FRFH	0501020709	25649	25649	1998	1999	3	3	F	E
Feather		SFB	3	6FCSAFEA	6FCSAFEA FRFH	0601061004	24059	24059	1999	2000	2	2	G	E
Feather		SFB	3	6FCSAFEA	6FCSAFEA FRFH	0501020711	24721	24721	1998	1999	3	3	F	E
Feather		SFB	3	6FCSAFEA	6FCSAFEA FRFH	0501020710	27943	27943	1998	1999	3	3	F	E
Feather		SFB	3	6FCSAFEA	6FCSAFEA FRFH	0601060913	25459	25459	1999	2000	2	2	G	E
Feather		SFB	3	6FCSAFEA	6FCSAFEA FRFH	0501020708	25414	25414	1998	1999	3	3	F	E
Feather		SFB	3	6FCSAFEA	6FCSAFEA FRFH	H60305	45960	45960	1982	1983	3	3	G	E
Feather		SFB	3	6FCSAFEA	6FCSAFEA FRFH	0601140205	47289	47289	1990	1991	5	5	G	E
Feather		SFB	3	6FCSAFEA	6FCSAFEA FRFH	063127	45706	45706	1990	1991	5	5	V	E		FISH RELEASED RIGHT AFTER TAGGING; SUBSAMPLE OF 100 HELD 16DAYS
Feather		SFB	3	6FCSAFEA	6FCSAFEA FRFH	0601061003	26302	26302	1999	2000	2	2	G	E
Feather		SFB	3	6FCSAFEA	6FCSAFEA FRFH	0601140113	52074	52074	1989	1990	5	5	G	E		COMBINED WITH 06-01-14-01-12
Feather		SFB	3	6FCSAFEA	6FCSAFEA FRFH	0601140306	50016	50016	1992	1993	4	4	G	E
Feather		SFB	3	6FCSAFEA	6FCSAFEA FRFH	063148	51422	51422	1994	1995	5	5	G	E
Feather		SFB	3	6FCSAFEA	6FCSAFEA FRFH	0601060302	23701	23701	1996	1997	4	4	V	E
Feather		SFB	3	6FCSAFEA	6FCSAFEA FRFH	0601140504	51702	51702	1994	1995	5	5	G	P
Feather		SFB	3	6FCSAFEA	6FCSAFEA FRFH	0601140501	50849	50849	1994	1995	4	4	G	E
Feather		SFB	3	6FCSAFEA	6FCSAFEA FRFH	0601140112	51521	51521	1989	1990	5	5	G	E		COMBINED WITH 06-01-14-01-13
Feather		SFB	3	6FCSAFEA	6FCSAFEA FRFH	063134	52931	52931	1991	1992	5	5	V	E		COMBINED W/ 063133; TAGGED FISH NOT HELD14 DAYS
Feather		SFB	3	6FCSAFEA	6FCSAFEA FRFH	0601060303	25073	25073	1996	1997	4	4	V	E
Feather		SFB	3	6FCSAFEA	6FCSAFEA FRFH	063138	52616	52616	1992	1993	5	5	G	E
Feather		SFB	3	6FCSAFEA	6FCSAFEA FRFH	0601060114	49024	49024	1995	1996	4	4	G	E
Feather		SFB	3	6FCSAFEA	6FCSAFEA FRFH	0601140404	50726	50726	1993	1994	4	4	G	E
Feather		SFB	3	6FCSAFEA	6FCSAFEA FRFH	0601060115	51718	51718	1995	1996	4	4	G	E
Feather		SFB	3	6FCSAFEA	6FCSAFEA FRFH	063132	48455	48455	1991	1992	5	5	G	E		COMBINED W/ 063131; TAGGED FISH NOT HELD14 DAYS
Feather		SFB	3	6FCSAFEA	6FCSAFEA FRFH	0601060205	49194	49194	1995	1996	4	4	G	E
Feather		SFB	3	6FCSAFEA	6FCSAFEA FRFH	063135	51937	51937	1992	1993	5	5	G	E
Feather		SFB	3	6FCSAFEA	6FCSAFEA FRFH	063150	52297	52297	1994	1995	5	5	G	E
Feather		SFB	3	6FCSAFEA	6FCSAFEA FRFH	0601140105	53313	53313	1989	1990	4	4	G	E		COMBINED WITH 06-01-14-01-06
Feather		SFB	3	6FCSAFEA	6FCSAFEA FRFH	0601140106	52954	52954	1989	1990	4	4	G	E		COMBINED WITH 06-01-14-01-06
Feather		SFB	3	6FCSAFEA	6FCSAFEA FRFH	063151	50265	50265	1994	1995	5	5	G	E
Feather		SFB	3	6FCSAFEA	6FCSAFEA FRFH	0601140215	49948	49948	1991	1992	4	4	G	E		COMBINED W/0601140214
Feather		SFB	3	6FCSAFEA	6FCSAFEA FRFH	063143	53880	53880	1993	1994	5	5	V	E
Feather		SFB	3	6FCSAFEA	6FCSAFEA FRFH	0601140304	51445	51445	1991	1992	4	4	G	E		COMBINED W/ 0601140303; FISH NOT HELD 14DAYS
Feather		SFB	3	6FCSAFEA	6FCSAFEA FRFH	063141	51632	51632	1993	1994	5	5	G	E
Feather		SFB	3	6FCSAFEA	6FCSAFEA FRFH	063131	51262	51262	1991	1992	5	5	G	E		COMBINED W/ 063132; TAGGED FISH NOT HELD14 DAYS
Feather		SFB	3	6FCSAFEA	6FCSAFEA FRFH	0601140214	53754	53754	1991	1992	4	4	G	E		COMBINED W/ 0601140215
Feather		SFB	3	6FCSAFEA	6FCSAFEA FRFH	0601140315	51084	51084	1993	1994	4	4	G	E
Feather		SFB	3	6FCSAFEA	6FCSAFEA FRFH	0601140212	54073	54073	1991	1992	4	4	G	E		COMBINED W/ 0601140213
Feather		SFB	3	6FCSAFEA	6FCSAFEA FRFH	0601140213	53030	53030	1991	1992	4	4	G	E		COMBINED W/ 0601140212
Feather		SFB	3	6FCSAFEA	6FCSAFEA FRFH	0601060201	50462	50462	1995	1996	4	4	G	E
Feather		SFB	3	6FCSAFEA	6FCSAFEA FRFH	0601140414	50120	50120	1994	1995	4	4	G	E
Feather		SFB	3	6FCSAFEA	6FCSAFEA FRFH	063133	52454	52454	1992	1992	5	5	V	E		COMBINED W/ 063134; TAGGED FISH NOT HELD14 DAYS
Feather		SFB	3	6FCSAFEA	6FCSAFEA FRFH	0601140303	53294	53294	1991	1992	4	4	G	E		COMBINED W/ 0601140304
Feather		SFB	3	6FCSAFEA	6FCSAFEA FRFH	0601140312	55742	55742	1992	1993	4	4	G	E
Feather		SFB	3	6FCSAFEA	6FCSAFEA FRFH	065862	23874	23874	1984	1985	7	7	V	E		DAY RELEASE
Feather		SFB	3	6FCSAFEA	6FCSAFEA FRFH	065845	45980	45980	1982	1983	8	8	V	E
Feather		SFB	3	6FCSAFEA	6FCSAFEA FRFH	065825	43103	43103	1980	1981	8	8	V	E
Feather		SFB	3	6FCSAFEA	6FCSAFEA FRFH	065835	24902	24902	1981	1982	8	8	Y	E
Feather		SFB	3	6FCSAFEA	6FCSAFEA FRFH	065857	24349	24349	1984	1985	7	7	V	E		NIGHT RELEASE
Feather		SFB	3	6FCSAFEA	6FCSAFEA FRFH	065838	47480	47480	1982	1983	7	7	V	E
Feather		SFB	3	6FCSAFEA	6FCSAFEA FRFH	065817	77700	77700	1979	1980	8	8	V	E
Feather		SFB	3	6FCSAFEA	6FCSAFEA FRFH	063125	49393	49393	1990	1991	5	5	V	E		COMBINED W/ 063126; FISH RELEASED RIGHT AFTER TAGGING; SAMPLE OF 100 HELD 22DAYS
Feather		SFB	3	6FCSAFEA	6FCSAFEA FRFH	0601140202	48213	48213	1990	1991	5	5	G	E		COMBINED W/ 0601140201
Feather		SFB	3	6FCSAFEA	6FCSAFEA FRFH	063126	50427	50427	1990	1991	5	5	G	E		COMBINED W/ 063125; FISH RELEASED RIGHT AFTER TAGGING; SAMPLE OF 100 HELD 21DAYS
Feather		SFB	3	6FCSAFEA	6FCSAFEA FRFH	0601140201	51128	51128	1990	1991	5	5	G	E		COMBINED W/ 0601140202
Feather		SFB	3	6FCSAFEA	6FCSAFEA FRFH	062635	50883	50883	1998	1999	6	6	V	E
Feather		SFB	3	6FCSAFEA	6FCSAFEA FRFH	062531	55498	55498	1994	1995	6	6	V	P
Feather		SFB	3	6FCSAFEA	6FCSAFEA FRFH	0601140415	57593	57593	1994	1995	6	7	V	P
Feather		SFB	3	6FCSAFEA	6FCSAFEA FRFH	062631	50877	50877	1998	1999	6	6	V	E
Feather		SFB	3	6FCSAFEA	6FCSAFEA FRFH	062530	54906	54906	1994	1995	6	6	V	P
Feather		SFB	3	6FCSAFEA	6FCSAFEA FRFH	0601141104	25899	25899	1992	1993	4	4	G	E
Feather		SFB	3	6FCSAFEA	6FCSAFEA FRFH	0601140203	48255	48255	1990	1991	5	5	G	E		COMBINED W/ 0601140204
Feather		SFB	3	6FCSAFEA	6FCSAFEA FRFH	065831	46410	46410	1981	1982	8	8	V	E
Feather		SFB	3	6FCSAFEA	6FCSAFEA FRFH	065843	37500	37500	1982	1983	11	11	Y	E
Feather		SFB	3	6FCSAFEA	6FCSAFEA FRFH	065839	47280	47280	1982	1983	7	7	V	E
Feather		SFB	3	6FCSAFEA	6FCSAFEA FRFH	065859	23251	23251	1984	1985	7	7	V	E
Feather		SFB	3	6FCSAFEA	6FCSAFEA FRFH	065842	41756	41756	1982	1983	10	10	Y	E
Feather		SFB	3	6FCSAFEA	6FCSAFEA FRFH	065821	41917	41917	1980	1981	6	6	V	E
Feather		SFB	3	6FCSAFEA	6FCSAFEA FRFH	065829	27781	27781	1981	1982	6	6	V	E
Feather		SFB	3	6FCSAFEA	6FCSAFEA FRFH	065826	43800	43800	1980	1981	11	11	Y	E
Feather		SFB	3	6FCSAFEA	6FCSAFEA FRFH	065832	44933	44933	1981	1982	11	11	G	E
Feather		SFB	3	6FCSAFEA	6FCSAFEA FRFH	062636	50932	50932	1998	1999	6	6	V	E
Feather		SFB	3	6FCSAFEA	6FCSAFEA FRFH	0601140411	34384	34384	1994	1995	6	7	V	P
Feather		SFB	3	6FCSAFEA	6FCSAFEA FRFH	062634	50928	50928	1998	1999	6	6	V	E
Feather		SFB	3	6FCSAFEA	6FCSAFEA FRFH	062633	51964	51964	1998	1999	6	6	V	E
Feather		SFB	3	6FCSAFEA	6FCSAFEA FRFH	062637	49140	49140	1998	1999	6	6	V	E
Feather		SFB	3	6FCSAFEA	6FCSAFEA FRFH	0601140410	56971	56971	1994	1995	6	7	V	P
Feather		SFB	3	6FCSAFEA	6FCSAFEA FRFH	062638	50827	50827	1998	1999	6	6	V	E
Feather		SFB	3	6FCSAFEA	6FCSAFEA FRFH	062533	32219	32219	1994	1995	6	6	V	P
Feather		SFB	3	6FCSAFEA	6FCSAFEA FRFH	062532	56162	56162	1994	1995	6	6	V	P
Feather		SFB	3	6FCSAFEA	6FCSAFEA FRFH	0601140409	56647	56647	1994	1995	6	7	V	P
Feather		SFB	3	6FCSAFEA	6FCSAFEA FRFH	062632	50893	50893	1998	1999	6	6	V	E
Feather		SFB	3	6FCSAFEA	6FCSAFEA FRFH	063137	49699	49699	1992	1993	5	5	G	E
Feather		SFB	3	6FCSAFEA	6FCSAFEA FRFH	066263	53961	53961	1987	1988	6	6	V	E		FUNDING-CDFG.CROSS CHANNEL GATES CLOSED.
Feather		SFB	3	6FCSAFEA	6FCSAFEA FRFH	0601140102	51134	51134	1988	1989	6	6	V	E		FUNDING-BAY DELTA PROJECT.
Feather		SFB	3	6FCSAFEA	6FCSAFEA FRFH	063103	53942	53942	1987	1988	6	6	V	E		FUNDING-BAY DELTA PROJECT. CROSS CHANNEL GATES OPEN.
Feather		SFB	3	6FCSAFEA	6FCSAFEA FRFH	063122	50837	50837	1989	1990	5	5	G	E
Feather		SFB	3	6FCSAFEA	6FCSAFEA FRFH	063129	53099	53099	1991	1992	4	4	G	E		TAGGED FISH NOT HELD 14 DAYS
Feather		SFB	3	6FCSAFEA	6FCSAFEA FRFH	065837	34600	34600	1982	1983	8	8	V	E
Feather		SFB	3	6FCSAFEA	6FCSAFEA FRFH	065830	26291	26291	1981	1982	7	7	V	E
Feather		SFB	3	6FCSAFEA	6FCSAFEA FRFH	0601141103	28056	28056	1992	1993	4	4	G	E
Feather		SFB	3	6FCSAFEA	6FCSAFEA FRFH	066214	71932	71932	1980	1981	6	6	V	E
Feather		SFB	3	6FCSAFEA	6FCSAFEA FRFH	0601140204	47347	47347	1990	1991	5	5	G	E		COMBINED W/ 0601140203
Feather		SFB	3	6FCSAFEA	6FCSAFEA FRFH	0501020707	25633	25633	1998	1999	5	5	G	E
Feather		SFB	3	6FCSAFEA	6FCSAFEA FRFH	066221	60822	60822	1981	1982	6	6	G	E
Feather		SFB	3	6FCSAFEA	6FCSAFEA FRFH	066202	162253	162253	1977	1978	6	6	V	E
Feather		SFB	3	6FCSAFEA	6FCSAFEA FRFH	066208	98586	98586	1979	1980	6	6	G	E
Feather		SFB	3	6FCSAFEA	6FCSAFEA FRFH	066205	160151	160151	1978	1979	6	6	G	E
Feather		SFB	3	6FCSAFEA	6FCSAFEA FRFH	066217	68318	68318	1980	1981	6	6	G	E
Feather		SFB	3	6FCSAFEA	6FCSAFEA FRFH	066211	84643	84643	1979	1980	6	6	V	E
Feather		SFB	3	6FCSAFEA	6FCSAFEA FRFH	066220	85885	85885	1981	1982	5	5	G	E
Feather		SFB	3	6FCSAFEA	6FCSAFEA FRFH	H60307	48580	48580	1982	1983	3	3	G	E
Feather		SFB	3	6FCSAFEA	6FCSAFEA FRFH	066226	89500	89500	1982	1983	5	5	G	E
Feather		SFB	3	6FCSAFEA	6FCSAFEA FRFH	H60306	47677	47677	1982	1983	3	3	G	E
Feather		SFB	3	6FCSAFEA	6FCSAFEA FRFH	063140	50116	50116	1992	1993	5	5	G	E
Feather		SFB	3	6FCSAFEA	6FCSAFEA FRFH	0601060106	51631	51631	1994	1995	3	3	G	P
Feather		SFB	3	6FCSAFEA	6FCSAFEA FRFH	0601140604	50371	50371	1995	1996	5	5	G	E
Feather		SFB	3	6FCSAFEA	6FCSAFEA FRFH	062527	53398	53398	1994	1995	5	5	G	P
Feather		SFB	3	6FCSAFEA	6FCSAFEA FRFH	062528	53486	53486	1994	1995	5	5	G	P
Feather		SFB	3	6FCSAFEA	6FCSAFEA FRFH	0601060104	54304	54304	1994	1995	3	3	G	P
Feather		SFB	3	6FCSAFEA	6FCSAFEA FRFH	0601140602	51610	51610	1995	1996	5	5	G	E
Feather		SFB	3	6FCSAFEA	6FCSAFEA FRFH	0601060105	52394	52394	1994	1995	3	3	G	P
Feather		SFB	3	6FCSAFEA	6FCSAFEA FRFH	0601140601	50890	50890	1995	1996	5	5	G	E
Feather		SFB	3	6FCSAFEA	6FCSAFEA FRFH	062526	52249	52249	1994	1995	5	5	G	P
Feather		SFB	3	6FCSAFEA	6FCSAFEA FRFH	062529	42526	42526	1994	1995	5	5	G	P
Feather		SFB	3	6FCSAFEA	6FCSAFEA FRFH	0601060107	38635	38635	1994	1995	3	3	G	P
Feather		SFB	3	6FCSAFEA	6FCSAFEA FRFH	0601140603	51300	51300	1995	1996	5	5	G	E
Feather		SFB	3	6FCSAFEA	6FCSAFEA FRFH	052417	26174	26174	1998	1999	4	4	G	E
Feather		SFB	3	6FCSAFEA	6FCSAFEA FRFH	062656	25011	25011	1999	2000	4	4	G	E
Feather		SFB	3	6FCSAFEA	6FCSAFEA FRFH	052325	25977	25977	1998	1999	4	4	G	E
Feather		SFB	3	6FCSAFEA	6FCSAFEA FRFH	052324	25695	25695	1998	1999	4	4	G	E
Feather		SFB	3	6FCSAFEA	6FCSAFEA FRFH	0601140503	50292	50292	1994	1995	5	5	G	E
Feather		SFB	3	6FCSAFEA	6FCSAFEA FRFH	0601060213	25829	25829	1996	1997	4	4	V	E
Feather		SFB	3	6FCSAFEA	6FCSAFEA FRFH	0601140208	51272	51272	1990	1991	4	4	G	E		COMBINED W/ 0601140207
Feather		SFB	3	6FCSAFEA	6FCSAFEA FRFH	B61406	51005	51005	1987	1988	5	5	G	E		FUNDING-BAY DELTA PROJECT.SAME TREATMENT AS B61407-CAN BE COMBINED.
Feather		SFB	3	6FCSAFEA	6FCSAFEA FRFH	063139	49786	49786	1992	1993	5	5	G	E
Feather		SFB	3	6FCSAFEA	6FCSAFEA FRFH	0601140207	51392	51392	1990	1991	4	4	G	E		COMBINED W/ 0601140208
Feather		SFB	3	6FCSAFEA	6FCSAFEA FRFH	063110	52612	52612	1988	1989	6	6	V	E		FUNDING-BAY DELTA PROJECT
Feather		SFB	3	6FCSAFEA	6FCSAFEA FRFH	0601060209	25152	25152	1996	1997	5	5	V	E
Feather		SFB	3	6FCSAFEA	6FCSAFEA FRFH	066261	49245	49245	1987	1988	6	6	V	E		FUNDING-BAY DELTA PROJECT.SAME TREATMENT AS 066262-CAN BE COMBINED.
Feather		SFB	3	6FCSAFEA	6FCSAFEA FRFH	0601060212	25032	25032	1996	1997	4	4	G	E
Feather		SFB	3	6FCSAFEA	6FCSAFEA FRFH	B61407	51753	51753	1987	1988	5	5	G	E		FUNDING-BAY DELTA PROJECT.SAME TREATMENT AS B61406-CAN BE COMBINED.
Feather		SFB	3	6FCSAFEA	6FCSAFEA FRFH	063117	49909	49909	1988	1989	6	6	G	E		FUNDING-BAY DELTA PROJECT.
Feather		SFB	3	6FCSAFEA	6FCSAFEA FRFH	0601060210	25069	25069	1996	1997	5	5	V	E
Feather		SFB	3	6FCSAFEA	6FCSAFEA FRFH	0601060214	26315	26315	1996	1997	4	4	V	E
Feather		SFB	3	6FCSAFEA	6FCSAFEA FRFH	0601060211	25642	25642	1996	1997	4	4	G	E
Feather		SFB	3	6FCSAFEA	6FCSAFEA FRFH	0601140311	54454	54454	1992	1993	4	4	G	E
Feather		SFB	3	6FCSAFEA	6FCSAFEA FRFH	0601140313	51574	51574	1992	1993	5	5	G	E
Feather		SFB	3	6FCSAFEA	6FCSAFEA FRFH	063116	49762	49762	1988	1989	6	6	V	E		EVALUATE EFFECTS OF DIVERSIONS AND TEMP ON SMOLT SURVIVAL. FUNDING - BAY DELTA
Feather		SFB	3	6FCSAFEA	6FCSAFEA FRFH	063123	49324	49324	1989	1990	5	5	G	E
Feather		SFB	3	6FCSAFEA	6FCSAFEA FRFH	062936	58815	58815	1995	1996	7	7	V	E
Feather		SFB	3	6FCSAFEA	6FCSAFEA FRFH	062926	49166	49166	1993	1994	6	7	V	E
Feather		SFB	3	6FCSAFEA	6FCSAFEA FRFH	063106	47975	47975	1987	1988	6	6	V	E		FUNDING-BAY DELTA PROJECT. SAME TREATMENT AS 063105-CAN BE COMBINED.
Feather		SFB	3	6FCSAFEA	6FCSAFEA FRFH	063105	49342	49342	1987	1988	6	6	V	E		FUNDING-BAY DELTA PROJECT.SAME TREATMENT AS 063106,CAN BE COMBINED.
Feather		SFB	3	6FCSAFEA	6FCSAFEA FRFH	0601140101	51237	51237	1988	1989	6	6	G	E		FUNDING-BAY DELTA PROJECT.
Feather		SFB	3	6FCSAFEA	6FCSAFEA FRFH	063121	52010	52010	1989	1990	5	5	G	E
Feather		SFB	3	6FCSAFEA	6FCSAFEA FRFH	052416	25621	25621	1998	1999	4	4	G	E
Feather		SFB	3	6FCSAFEA	6FCSAFEA FRFH	0501020706	25585	25585	1998	1999	5	5	G	E
Feather		SFB	3	6FCSAFEA	6FCSAFEA FRFH	063823	48133	48133	1996	1997	6	6	V	O		RELEASED W/ 063824.
Feather		SFB	3	6FCSAFEA	6FCSAFEA FRFH	063827	40658	40658	1996	1997	11	11	Y	O		RELEASED W/ 0638-25, -26, -28, & -29.
Feather		SFB	3	6FCSAFEA	6FCSAFEA FRFH	063829	42687	42687	1996	1997	11	11	Y	O		RELEASED W/ 0638-25, -26, -27, & -28.
Feather		SFB	3	6FCSAFEA	6FCSAFEA FRFH	0501020714	25873	25873	1998	1999	3	3	G	E
Feather		SFB	3	6FCSAFEA	6FCSAFEA FRFH	063101	52741	52741	1987	1988	5	5	V	E		FUNDING-BAY DELTA PROJECT. CROSS CHANNEL GATES CLOSED
Feather		SFB	3	6FCSAFEA	6FCSAFEA FRFH	0601140211	53630	53630	1991	1992	4	4	G	E
Feather		SFB	3	6FCSAFEA	6FCSAFEA FRFH	052415	25814	25814	1998	1999	4	4	G	E
Feather		SFB	3	6FCSAFEA	6FCSAFEA FRFH	063120	51878	51878	1989	1990	5	5	G	E
Feather		SFB	3	6FCSAFEA	6FCSAFEA FRFH	063112	51046	51046	1988	1989	5	5	G	E		FUNDING-BAY DELTA PROJECT
Feather		SFB	3	6FCSAFEA	6FCSAFEA FRFH	066235	107161	107161	1984	1985	5	5	G	E
Feather		SFB	3	6FCSAFEA	6FCSAFEA FRFH	063107	50601	50601	1988	1989	6	6	V	E		FUNDING-BAY DELTA PROJECT
Feather		SFB	3	6FCSAFEA	6FCSAFEA FRFH	063102	53238	53238	1987	1988	5	5	V	E		FUNDING-BAY DELTA PROJECT. CROSS CHANNEL GATES OPEN.
Feather		SFB	3	6FCSAFEA	6FCSAFEA FRFH	0501020805	23042	23042	1999	2000	3	3	G	E
Feather		SFB	3	6FCSAFEA	6FCSAFEA FRFH	0601060202	49881	49881	1995	1996	5	5	G	E
Feather		SFB	3	6FCSAFEA	6FCSAFEA FRFH	063145	49976	49976	1993	1994	5	5	G	E
Feather		SFB	3	6FCSAFEA	6FCSAFEA FRFH	062544	48562	48562	1996	1997	4	4	V	E
Feather		SFB	3	6FCSAFEA	6FCSAFEA FRFH	0601140515	50650	50650	1995	1996	4	4	G	E
Feather		SFB	3	6FCSAFEA	6FCSAFEA FRFH	062541	52669	52669	1996	1997	4	4	V	E
Feather		SFB	3	6FCSAFEA	6FCSAFEA FRFH	0601140605	53526	53526	1995	1996	4	4	G	E
Feather		SFB	3	6FCSAFEA	6FCSAFEA FRFH	062543	50756	50756	1996	1997	4	4	V	E
Feather		SFB	3	6FCSAFEA	6FCSAFEA FRFH	062542	52597	52597	1996	1997	4	4	V	E
Feather		SFB	3	6FCSAFEA	6FCSAFEA FRFH	060707	145919	145919	2015	2016	6	6	V	P
Feather		SFB	3	6FCSAFEA	6FCSAFEA FRFH	060735	244738	244738	2015	2016	4	4	G	P
Feather		SFB	3	6FCSAFEA	6FCSAFEA FRFH	063825	40640	40640	1996	1997	11	11	Y	O		RELEASED W/ 0638-26, -27, -28, & -29.
Feather		SFB	3	6FCSAFEA	6FCSAFEA FRFH	060736	246501	246501	2015	2016	4	4	G	P
Feather		SFB	3	6FCSAFEA	6FCSAFEA FRFH	060738	134250	135012	2015	2016	5	5	G	P
Feather		SFB	3	6FCSAFEA	6FCSAFEA FRFH	060739	136655	136655	2015	2016	5	5	V	P
Feather		SFB	3	6FCSAFEA	6FCSAFEA FRFH	063826	41550	41550	1996	1997	11	11	Y	O		RELEASED W/ 0638-25, -27, -28, & -29.
Feather		SFB	3	6FCSAFEA	6FCSAFEA FRFH	063824	47837	47837	1996	1997	6	6	V	O		RELEASED W/ 063823.
Feather		SFB	3	6FCSAFEA	6FCSAFEA FRFH	063828	41819	41819	1996	1997	11	11	Y	O		RELEASED W/ 0638-25, -26, -27, & -29.
Feather		SFB	3	6FCSAFEA	6FCSAFEA FRFH	0601061008	27302	27302	1999	2000	2	2	G	E		COMBINED WITH 0601061007
Feather		SFB	3	6FCSAFEA	6FCSAFEA FRFH	0601061007	27250	27250	1999	2000	2	2	G	E		COMBINED WITH 0601061008
Feather		SFB	3	6FCSAFEA	6FCSAFEA FRFH	060740	133098	133536	2015	2016	5	5	V	P
Feather		SFB	3	6FCSAFEA	6FCSAFEA FRFH	060741	137317	137317	2015	2016	5	5	V	P
Feather		SFB	3	6FCSAFEA	6FCSAFEA FRFH	060742	134677	134677	2015	2016	5	5	G	P
Feather		SFB	3	6FCSAFEA	6FCSAFEA FRFH	060743	133609	133609	2015	2016	5	5	V	P
Feather		SFB	3	6FCSAFEA	6FCSAFEA FRFH	060745	131292	131292	2015	2016	5	5	V	P
Feather		SFB	3	6FCSAFEA	6FCSAFEA FRFH	060746	137383	137383	2015	2016	5	5	V	P
Feather		SFB	3	6FCSAFEA	6FCSAFEA FRFH	060747	136890	136890	2015	2016	5	5	V	P
Feather		SFB	3	6FCSAFEA	6FCSAFEA FRFH	060744	133168	133168	2015	2016	5	5	V	P
Feather		SFB	3	6FCSAFEA	6FCSAFEA FRFH	065861	24609	24609	1984	1985	7	7	V	E
Feather		SFB	3	6FCSAFEA	6FCSAFEA FRFH	066244	47518	47518	1984	1985	5	5	G	E
Feather		SFB	3	6FCSAFEA	6FCSAFEA FRFH	066252	49583	49583	1985	1986	6	6	G	E
Feather		SFB	3	6FCSAFEA	6FCSAFEA FRFH	060793	31510	31510	2015	2016	6	6	V	P
Feather		SFB	3	6FCSAFEA	6FCSAFEA FRFH	063115	44695	44695	1988	1989	6	6	G	E		EVALUATE EFFECTS OF DIVERSIONS AND TEMP.ON SMOLT SURVIVAL. FUNDING - BAY DELTA
Feather		SFB	3	6FCSAFEA	6FCSAFEA FRFH	063118	48390	48390	1989	1990	5	5	G	E
Feather		SFB	3	6FCSAFEA	6FCSAFEA FRFH	063124	51086	51086	1990	1991	4	4	G	E		COMBINED W/ 0601140209; FISH RELEASED AFTER TAGGING;SAMPLE OF 100 HELD 14DAYS
Feather		SFB	3	6FCSAFEA	6FCSAFEA FRFH	063142	53232	53232	1993	1994	5	5	G	E
Feather		SFB	3	6FCSAFEA	6FCSAFEA FRFH	066262	48647	48647	1987	1988	6	6	V	E		FUNDING-BAY DELTA PROJECT.SAME TREATMENT AS 066261-CAN BE COMBINED.
Feather		SFB	3	6FCSAFEA	6FCSAFEA FRFH	0601060706	25845	25845	1998	1999	2	2	G	E
Feather		SFB	3	6FCSAFEA	6FCSAFEA FRFH	0601060705	26316	26316	1998	1999	2	2	G	E
Feather		SFB	3	6FCSAFEA	6FCSAFEA FRFH	0601060707	26029	26029	1998	1999	2	2	G	E
Feather		SFB	3	6FCSAFEA	6FCSAFEA FRFH	0601061107	52886	52886	1999	2000	2	2	G	E
Feather		SFB	3	6FCSAFEA	6FCSAFEA FRFH	0601060708	25692	25692	1998	1999	2	2	G	E
Feather		SFB	3	6FCSAFEA	6FCSAFEA FRFH	062935	56900	56900	1995	1996	6	6	V	E
Feather		SFB	3	6FCSAFEA	6FCSAFEA FRFH	0601140513	51755	51755	1995	1996	4	4	G	E
Feather		SFB	3	6FCSAFEA	6FCSAFEA FRFH	0601060103	100033	100033	1995	1996	5	5	G	E
Feather		SFB	3	6FCSAFEA	6FCSAFEA FRFH	0601140514	57443	57443	1995	1996	4	4	G	E
Feather		SFB	3	6FCSAFEA	6FCSAFEA FRFH	0601060108	49708	49708	1995	1996	4	4	G	E
Feather		SFB	3	6FCSAFEA	6FCSAFEA FRFH	0601140209	53430	53430	1990	1991	4	4	G	E		COMBINED W/ 063124; FISH RELEASED RIGHT AFTER TAGGING; SAMPLE OF 100 HELD 17DAYS
Feather		SFB	3	6FCSAFEA	6FCSAFEA FRFH	0601140301	53034	53034	1991	1992	4	4	G	E		10,500 OF THIS GROUP WERE RELEASED AT GEORGIANNA SLOUGH W/ 0601140302
Feather		SFB	3	6FCSAFEA	6FCSAFEA FRFH	066248	101320	101320	1985	1986	5	5	G	E
Feather		SFB	3	6FCSAFEA	6FCSAFEA FRFH	066258	51008	51008	1986	1987	5	5	G	E
Feather		SFB	3	6FCSAFEA	6FCSAFEA FRFH	052414	26489	26489	1998	1999	4	4	G	E
Feather		SFB	3	6FCSAFEA	6FCSAFEA FRFH	0601140401	51819	51819	1993	1994	4	4	G	E
Feather		SFB	3	6FCSAFEA	6FCSAFEA FRFH	0601140309	53265	53265	1992	1993	4	4	G	E
Feather		SFB	3	6FCSAFEA	6FCSAFEA FRFH	0601140405	50259	50259	1993	1994	4	4	G	E
Feather		SFB	3	6FCSAFEA	6FCSAFEA FRFH	0601140314	50032	50032	1993	1994	4	4	G	E
Feather		SFB	3	6FCSAFEA	6FCSAFEA FRFH	066242	105289	105289	1984	1985	5	5	G	E
Feather		SFB	3	6FCSAFEA	6FCSAFEA FRFH	063113	51972	51972	1988	1989	4	4	G	E		FUNDING-BAY DELTA PROJECT
Feather		SFB	3	6FCSAFEA	6FCSAFEA FRFH	0601140308	52747	52747	1992	1993	4	4	G	E
Feather		SFB	3	6FCSAFEA	6FCSAFEA FRFH	062932	147816	147816	1994	1995	6	6	G	E		CONTROL GROUP;IMMEDIATE RELEASE
Feather		SFB	3	6FCSAFEA	6FCSAFEA FRFH	0601140508	47188	47188	1995	1996	7	7	V	E
Feather		SFB	3	6FCSAFEA	6FCSAFEA FRFH	0601140511	50150	50150	1995	1996	7	7	V	E
Feather		SFB	3	6FCSAFEA	6FCSAFEA FRFH	062938	149440	149440	1995	1996	6	6	V	E
Feather		SFB	3	6FCSAFEA	6FCSAFEA FRFH	062933	139443	139443	1994	1995	6	6	G	E		TEST GROUP; HELD IN PENS BEFORE RELEASE
Feather		SFB	3	6FCSAFEA	6FCSAFEA FRFH	0601140507	47446	47446	1995	1996	7	7	V	E
Feather		SFB	3	6FCSAFEA	6FCSAFEA FRFH	0601140509	49142	49142	1995	1996	7	7	V	E
Feather		SFB	3	6FCSAFEA	6FCSAFEA FRFH	0601140512	49682	49682	1995	1996	7	7	V	E
Feather		SFB	3	6FCSAFEA	6FCSAFEA FRFH	062937	150089	150089	1995	1996	6	6	V	E
Feather		SFB	3	6FCSAFEA	6FCSAFEA FRFH	0601140510	49410	49410	1995	1996	7	7	V	E
Feather		SFB	3	6FCSAFEA	6FCSAFEA FRFH	066247	101949	101949	1985	1986	5	5	G	E
Feather		SFB	3	6FCSAFEA	6FCSAFEA FRFH	066236	101236	101236	1984	1985	5	5	G	E
Feather		SFB	3	6FCSAFEA	6FCSAFEA FRFH	0601060814	51144	51144	1998	1999	5	5	G	E
Feather		SFB	3	6FCSAFEA	6FCSAFEA FRFH	0601060815	51043	51043	1998	1999	5	5	G	E
Feather		SFB	3	6FCSAFEA	6FCSAFEA FRFH	0601140502	51597	51597	1994	1995	5	5	G	E
Feather		SFB	3	6FCSAFEA	6FCSAFEA FRFH	0501020715	25133	25133	1998	1999	3	3	G	E
Feather		SFB	3	6FCSAFEA	6FCSAFEA FRFH	0601140406	56139	56139	1993	1994	4	4	G	E
Feather		SFB	3	6FCSAFEA	6FCSAFEA FRFH	066255	51103	51103	1986	1987	4	4	G	E
Feather		SFB	3	6FCSAFEA	6FCSAFEA FRFH	0501020806	23468	23468	1999	2000	3	3	G	E
Feather		SFB	3	6FCSAFEA	6FCSAFEA FRFH	066249	98869	98869	1985	1986	5	5	G	E
Feather		SFB	3	6FCSAFEA	6FCSAFEA FRFH	0601060206	50168	50168	1995	1996	5	5	G	E
Feather		SFB	3	6FCSAFEA	6FCSAFEA FRFH	0601060305	24746	24746	1996	1997	4	4	V	E
Feather		SFB	3	6FCSAFEA	6FCSAFEA FRFH	0601060203	49868	49868	1995	1996	5	5	G	E
Feather		SFB	3	6FCSAFEA	6FCSAFEA FRFH	063149	51670	51670	1994	1995	5	5	G	E
Feather		SFB	3	6FCSAFEA	6FCSAFEA FRFH	0601140107	52488	52488	1989	1990	4	4	G	E		COMBINED WITH 06-01-14-01-08
Feather		SFB	3	6FCSAFEA	6FCSAFEA FRFH	0601140114	52097	52097	1990	1991	4	4	G	E		COMBINED W/ 0601140115
Feather		SFB	3	6FCSAFEA	6FCSAFEA FRFH	0601060702	27699	27699	1998	1999	2	2	G	E
Feather		SFB	3	6FCSAFEA	6FCSAFEA FRFH	0601060704	25269	25269	1998	1999	2	2	G	E
Feather		SFB	3	6FCSAFEA	6FCSAFEA FRFH	0601060701	25241	25241	1998	1999	2	2	G	E
Feather		SFB	3	6FCSAFEA	6FCSAFEA FRFH	0601060703	25262	25262	1998	1999	2	2	G	E
Feather		SFB	3	6FCSAFEA	6FCSAFEA FRFH	0601060112	49923	49923	1995	1996	5	5	G	E
Feather		SFB	3	6FCSAFEA	6FCSAFEA FRFH	0601060111	48100	48100	1995	1996	5	5	G	E
Feather		SFB	3	6FCSAFEA	6FCSAFEA FRFH	0601140505	50103	50103	1995	1996	4	4	G	E
Feather		SFB	3	6FCSAFEA	6FCSAFEA FRFH	060306	93642	93642	1975	1976	6	6	G	E
Feather		SFB	3	6FCSAFEA	6FCSAFEA FRFH	065801	48570	48570	1986	1987	4	5	G	E
Feather		SFB	3	6FCSAFEA	6FCSAFEA FRFH	063146	51804	51804	1993	1994	5	5	G	E
Feather		SFB	3	6FCSAFEA	6FCSAFEA FRFH	0601140506	51288	51288	1995	1996	5	5	G	E
Feather		SFB	3	6FCSAFEA	6FCSAFEA FRFH	063805	98795	98795	1993	1994	7	7	V	E		CONTROL-NORMAL RELEASE METHOD
Feather		SFB	3	6FCSAFEA	6FCSAFEA FRFH	0601140307	49335	49335	1992	1993	4	4	G	E
Feather		SFB	3	6FCSAFEA	6FCSAFEA FRFH	065849	50055	50055	1985	1986	7	7	V	E
Feather		SFB	3	6FCSAFEA	6FCSAFEA FRFH	065802	44187	44187	1986	1987	6	6	V	E
Feather		SFB	3	6FCSAFEA	6FCSAFEA FRFH	063806	99394	99394	1993	1994	7	7	V	E		TEST-HELD IN NET PENS PRIOR TO RELEASE
Feather		SFB	3	6FCSAFEA	6FCSAFEA FRFH	062519	103078	103078	1993	1994	7	7	V	P
Feather		SFB	3	6FCSAFEA	6FCSAFEA FRFH	065848	46077	46077	1985	1986	7	7	V	E
Feather		SFB	3	6FCSAFEA	6FCSAFEA FRFH	062909	9034	9034	1993	1994	8	9	Y	E
Feather		SFB	3	6FCSAFEA	6FCSAFEA FRFH	062931	62597	62597	1994	1995	7	9	Y	E
Feather		SFB	3	6FCSAFEA	6FCSAFEA FRFH	062921	22078	22078	1993	1994	8	9	Y	E
Feather		SFB	3	6FCSAFEA	6FCSAFEA FRFH	062920	21399	21399	1993	1994	8	9	Y	E
Feather		SFB	3	6FCSAFEA	6FCSAFEA FRFH	062331	62597	62597	1994	1995	7	9	Y	E
Feather		SFB	3	6FCSAFEA	6FCSAFEA FRFH	062934	68630	68630	1995	1996	7	9	Y	E
Feather		SFB	3	6FCSAFEA	6FCSAFEA FRFH	062910	8834	8834	1993	1994	8	9	Y	E
Feather		SFB	3	6FCSAFEA	6FCSAFEA FRFH	066234	100386	100386	1984	1985	5	5	G	E
Feather		SFB	3	6FCSAFEA	6FCSAFEA FRFH	066246	102965	102965	1985	1986	5	5	G	E
Feather		SFB	3	6FCSAFEA	6FCSAFEA FRFH	062517	102991	102991	1993	1994	5	5	V	P
Feather		SFB	3	6FCSAFEA	6FCSAFEA FRFH	0601140115	50902	50902	1990	1991	4	4	G	E		COMBINED W/ 0601140114
Feather		SFB	3	6FCSAFEA	6FCSAFEA FRFH	0601060204	50243	50243	1995	1996	5	5	V	E
Feather		SFB	3	6FCSAFEA	6FCSAFEA FRFH	0601140110	52559	52559	1989	1990	5	5	G	E		COMBINED WITH 06-01-14-01-10
Feather		SFB	3	6FCSAFEA	6FCSAFEA FRFH	063147	52097	52097	1994	1995	5	5	G	E
Feather		SFB	3	6FCSAFEA	6FCSAFEA FRFH	0601060304	25084	25084	1996	1997	4	4	V	E
Feather		SFB	3	6FCSAFEA	6FCSAFEA FRFH	0601140412	50848	50848	1994	1995	4	4	G	E
Feather		SFB	3	6FCSAFEA	6FCSAFEA FRFH	0601140111	50974	50974	1989	1990	5	5	G	E		COMBINED WITH 06-01-14-01-10
Feather		SFB	3	6FCSAFEA	6FCSAFEA FRFH	0601060110	48770	48770	1995	1996	5	5	G	E
Feather		SFB	3	6FCSAFEA	6FCSAFEA FRFH	063144	54297	54297	1993	1994	5	5	G	E
Feather		SFB	3	6FCSAFEA	6FCSAFEA FRFH	063756	50160	50160	1993	1994	7	7	V	E		TEST-HELD IN NET PENS PRIOR TO RELEASE
Feather		SFB	3	6FCSAFEA	6FCSAFEA FRFH	065803	45982	45982	1986	1987	6	6	V	E
Feather		SFB	3	6FCSAFEA	6FCSAFEA FRFH	066225	83435	83435	1982	1983	5	5	G	E
Feather		SFB	3	6FCSAFEA	6FCSAFEA FRFH	062518	101125	101125	1993	1994	5	5	V	P
Feather		SFB	3	6FCSAFEA	6FCSAFEA FRFH	0601140305	53066	53066	1992	1993	4	4	G	E
Feather		SFB	3	6FCSAFEA	6FCSAFEA FRFH	063757	50207	50207	1993	1994	7	7	V	E		CONTROL-NORMAL RELEASE METHOD
Feather		SFB	3	6FCSAFEA	6FCSAFEA FRFH	0601140108	53254	53254	1989	1990	4	4	G	E		COMBINED WITH 06-01-14-01-07
Feather		SFB	3	6FCSAFEA	6FCSAFEA FRFH	063114	52962	52962	1988	1989	4	4	G	E		FUNDING-BAY DELTA PROJECT
Feather		SFB	3	6FCSAFEA	6FCSAFEA FRFH	0601060313	51042	51042	1996	1997	6	6	V	E
Feather		SFB	3	6FCSAFEA	6FCSAFEA FRFH	0601060315	51824	51824	1996	1997	6	6	V	E
Feather		SFB	3	6FCSAFEA	6FCSAFEA FRFH	0601060312	52408	52408	1996	1997	6	6	V	E
Feather		SFB	3	6FCSAFEA	6FCSAFEA FRFH	0601060314	54728	54728	1996	1997	6	6	V	E
Feather		SFB	3	6FCSAFEA	6FCSAFEA FRFH	0608000702	10218	10218	2011	2012	1	1	G	E		Experimental release for yolo bypass study. Half length tags
Feather		SFB	3	6FCSAFEA	6FCSAFEA FRFH	068042	25810	25810	2013	2014	5	5	V	P		No retention check due to early release. Edit location net pen.
Feather		SFB	3	6FCSAFEA	6FCSAFEA FRFH	068681	137255	137255	2013	2014	5	5	V	P		No retention check due to early release. Edit location net pen.
Feather		SFB	3	6FCSAFEA	6FCSAFEA FRFH	068738	2682	2694	2014	2015	5	5	V	P		Associated Tag Code=060658
Feather		SFB	3	6FCSAFEA	6FCSAFEA FRFH	060658	263851	265030	2014	2015	5	5	V	P		half released at Mare Island, half released at Crockett. Associated code=068738
Feather		SFB	3	6FCSAFEA	6FCSAFEA FRFH	0608000805	9104	9104	2012	2013	2	2	G	E		Knaggs Ranch Group.
Feather		SFB	3	6FCSAFEA	6FCSAFEA FRFH	0608000801	9448	9448	2012	2013	2	2	G	E		Knaggs Ranch Group. Released at Rd. 17.
Feather		SFB	3	6FCSAFEA	6FCSAFEA FRFH	0608000806	9974	9974	2012	2013	2	2	G	E		Knaggs Ranch Group. Released at Rd. 17.
Feather		SFB	3	6FCSAFEA	6FCSAFEA FRFH	0608000802	10123	10123	2012	2013	2	2	G	E		Knaggs Ranch Group.
Feather		SFB	3	6FCSAFEA	6FCSAFEA FRFH	0601020808	44127	44127	2013	2014	2	2	G	E		Knaggs Ranch Group. Released at Rd. 17
Feather		SFB	3	6FCSAFEA	6FCSAFEA FRFH	0601020903	45200	45200	2014	2015	2	2	G	E		Knaggs Ranch Group. Released at Rd. 17.
Feather		SFB	3	6FCSAFEA	6FCSAFEA FRFH	060578	10336	10356	2014	2015	5	6	V	E
Feather		SFB	3	6FCSAFEA	6FCSAFEA FRFH	060656	396174	397505	2014	2015	4	4	V	P
Feather		SFB	3	6FCSAFEA	6FCSAFEA FRFH	060657	385145	386436	2014	2015	4	5	V	P		half released at mare island, half released at crockett
Feather		SFB	3	6FCSAFEA	6FCSAFEA FRFH	060662	321527	321527	2014	2015	5	6	V	P		Wide range of fish sizes at time of tagging. Pillar Point Group.
Feather		SFB	3	6FCSAFEA	6FCSAFEA FRFH	0608000108	39240	39240	2012	2013	2	2	G	E		Knaggs Ranch Group. Released at Rd. 17.
Feather		SFB	3	6FCSAFEA	6FCSAFEA FRFH	0608000800	10556	10556	2012	2013	2	2	G	E		Knaggs Ranch Group. Released at Rd. 17
Feather		SFB	3	6FCSAFEA	6FCSAFEA FRFH	0608000803	11069	11069	2012	2013	2	2	G	E		Knaggs Ranch Group.
Feather		SFB	3	6FCSAFEA	6FCSAFEA FRFH	0608000804	10128	10128	2012	2013	2	2	G	E		Knaggs Ranch Group.
Feather		SFB	3	6FCSAFEA	6FCSAFEA FRFH	0608000808	6068	6068	2012	2013	2	2	G	E		Knaggs Ranch Group.
Feather		SFB	3	6FCSAFEA	6FCSAFEA FRFH	0608000809	6012	6012	2012	2013	2	2	G	E		Knaggs Ranch Group. Released at Rd. 17
Feather		SFB	3	6FCSAFEA	6FCSAFEA FRFH	0608000900	7086	7086	2012	2013	2	2	G	E		Knaggs Ranch Group. Released at Rd. 22 - Toe Drain
Feather		SFB	3	6FCSAFEA	6FCSAFEA FRFH	0601010000	9576	9576	2003	2004	2	2	G	E
Feather		SFB	3	6FCSAFEA	6FCSAFEA FRFH	0601010006	10144	10144	2003	2004	2	2	G	E
Feather		SFB	3	6FCSAFEA	6FCSAFEA FRFH	0601010102	10449	10449	2003	2004	2	2	G	E
Feather		SFB	3	6FCSAFEA	6FCSAFEA FRFH	0601010108	9775	9775	2003	2004	2	2	G
Feather		SFB	3	6FCSAFEA	6FCSAFEA FRFH	0601010001	9480	9480	2003	2004	2	2	G	E
Feather		SFB	3	6FCSAFEA	6FCSAFEA FRFH	062408	116420	116420	2003	2004	6	6	G	B
Feather		SFB	3	6FCSAFEA	6FCSAFEA FRFH	0601010002	9693	9693	2003	2004	2	2	G	E
Feather		SFB	3	6FCSAFEA	6FCSAFEA FRFH	0601010003	9547	9547	2003	2004	2	2	G	E
Feather		SFB	3	6FCSAFEA	6FCSAFEA FRFH	0601010005	10190	10190	2003	2004	2	2	G	E
Feather		SFB	3	6FCSAFEA	6FCSAFEA FRFH	0601010008	9776	9776	2003	2004	2	2	G	E
Feather		SFB	3	6FCSAFEA	6FCSAFEA FRFH	0601010009	10126	10126	2003	2004	2	2	G	E
Feather		SFB	3	6FCSAFEA	6FCSAFEA FRFH	0601010100	9877	9877	2003	2004	2	2	G	E
Feather		SFB	3	6FCSAFEA	6FCSAFEA FRFH	0601010101	9629	9629	2003	2004	2	2	G	E
Feather		SFB	3	6FCSAFEA	6FCSAFEA FRFH	0601010103	9570	9570	2003	2004	2	2	G	E
Feather		SFB	3	6FCSAFEA	6FCSAFEA FRFH	0601010104	10700	10700	2003	2004	2	2	G	E
Feather		SFB	3	6FCSAFEA	6FCSAFEA FRFH	0601010105	10195	10195	2003	2004	2	2	G	E
Feather		SFB	3	6FCSAFEA	6FCSAFEA FRFH	0601010106	10058	10058	2003	2004	2	2	G	E
Feather		SFB	3	6FCSAFEA	6FCSAFEA FRFH	0601010107	10337	10337	2003	2004	2	2	G	E
Feather		SFB	3	6FCSAFEA	6FCSAFEA FRFH	0601010109	10373	10373	2003	2004	2	2	G	E
Feather		SFB	3	6FCSAFEA	6FCSAFEA FRFH	062409	116723	116723	2003	2004	6	6	G	B
Feather		SFB	3	6FCSAFEA	6FCSAFEA FRFH	062794	113393	113393	2003	2004	5	5	G	P
Feather		SFB	3	6FCSAFEA	6FCSAFEA FRFH	0601010007	9977	9977	2003	2004	2	2	G	E
Feather		SFB	3	6FCSAFEA	6FCSAFEA FRFH	0601010004	9638	9638	2003	2004	2	2	G	E
Feather		SFB	3	6FCSAFEA	6FCSAFEA FRFH	0501040309	25316	25316	2003	2004	2	2	G	E
Feather		SFB	3	6FCSAFEA	6FCSAFEA FRFH	0501040401	24758	24758	2003	2004	2	2	G	E
Feather		SFB	3	6FCSAFEA	6FCSAFEA FRFH	0501040402	22692	22692	2003	2004	2	2	G	E
Feather		SFB	3	6FCSAFEA	6FCSAFEA FRFH	0501040403	25017	25017	2003	2004	2	2	G	E
Feather		SFB	3	6FCSAFEA	6FCSAFEA FRFH	0601010501	9979	9979	2005	2006	2	2	G	E
Feather		SFB	3	6FCSAFEA	6FCSAFEA FRFH	0601010607	10894	10894	2005	2006	3	3	G	E
Feather		SFB	3	6FCSAFEA	6FCSAFEA FRFH	0601010903	27688	27688	2005	2006	3	3	G	E
Feather		SFB	3	6FCSAFEA	6FCSAFEA FRFH	0601010502	10557	10557	2005	2006	2	2	G	E
Feather		SFB	3	6FCSAFEA	6FCSAFEA FRFH	0601010503	10427	10427	2005	2006	2	2	G	E
Feather		SFB	3	6FCSAFEA	6FCSAFEA FRFH	0601010504	9868	9868	2005	2006	2	2	G	E
Feather		SFB	3	6FCSAFEA	6FCSAFEA FRFH	0601010505	10395	10395	2005	2006	2	2	G	E
Feather		SFB	3	6FCSAFEA	6FCSAFEA FRFH	0601010507	11009	11009	2005	2006	2	2	G	E
Feather		SFB	3	6FCSAFEA	6FCSAFEA FRFH	0601010509	10732	10732	2005	2006	2	2	G	E
Feather		SFB	3	6FCSAFEA	6FCSAFEA FRFH	0601010600	10276	10276	2005	2006	2	2	G	E
Feather		SFB	3	6FCSAFEA	6FCSAFEA FRFH	0601010603	9509	9509	2005	2006	3	3	G	E
[truncated: 1,345 more rows]
