# Supplementary material for: Modeling ocean distributions and abundances of natural- and hatchery-origin Chinook salmon stocks with integrated genetic and tagging data
Source: PeerJ. 2023 Nov 28;11:e16487. doi: 10.7717/peerj.16487 (PMC10691356; doi:10.7717/peerj.16487)
Supplement: Supplemental Information 5 [file peerj-11-16487-s005.txt]

This file provides descriptions of some variables and values in Table S2.4. 
More information on other fields can be found at the Regional Mark Processing Center (rmpc.org/data-selection/rmis-queries/).

ID: Hatchery name
ocean.region: Stock associated with each hatchery release and tag code. These are custom definitions for the purpose of this modeling exercise.
	SFB = Central Valley fall-run
	CAC = California Coastal fall-run
	KLT = Klamath fall-run
	NCASOR = Northern California and Southern Oregon fall-run
release_stage: Stage at which tagged fish are released.
	Y = Yearling
	G = Fingerling
	S = Smolt
	V = Advanced fingerling
	P = Pre-smolt
	F = Fed fry
	E = Emergent fry
	M = Multiple release stages
	Null = Not reported 
study_type: Indication of study stype (i.e., purpose of tagged fish release).
	E = Experimental
	B = Both experimental and production
	P = Production
	I = Other index streams
	O = Other
	K = PSC key indicator stocks
	Null = Not reported
	
